# Supplementary material for: Multiplexed Proteome Dynamics Profiling Reveals Mechanisms Controlling Protein Homeostasis
Source: Cell. 2018 Mar 22;173(1):260–274.e25. doi: 10.1016/j.cell.2018.02.030 (PMC5871718; doi:10.1016/j.cell.2018.02.030)
Supplement: Table S1. GREB1 Immunoprecipitation, Related to Figure 4 [file mmc1.xlsx]

## Sheet: GREB1 IP
Table S1 GREB1 IP, Related to Figure 4D HSP90 is more than 4-fold enriched in the untreated GREB IP (compared to IgG) and is more than 2-fold downregulated in the GREB1 IP when 17-AAG is added (compared to untreated GREB1 IP). Out of the 350 identified proteins, only six other proteins (marked in green) are equally strongly enriched and downregulated respectively demonstrating high specificity of…
Protein Name	Accession No.	QUPM	QSSM	GREB1 IP vs IgG relative abundance (log2) replicate 1	GREB1 IP vs IgG relative abundance (log2) replicate 2	GREB1 IP + 17AAG vs IgG relative abundance (log2) replicate 1	GREB1 IP + 17AAG vs IgG relative abundance (log2) replicate 2
USP32	IPI00871438.1	2	2	4.09794	2.18127	1.42358	-2.38271		Abbrevations
DPP3	IPI00020672.4	8	8	3.56195	2.87664	1.13447	0.627538		QSSM: quantified unique sequence to spectrum matches
PDCD6IP	IPI00246058.9	8	8	3.2757	2.03201	1.00966	1.97203		QUPM: Number of unique peptides that have been used for quantification
CANX	IPI00020984.2	11	14	2.86665	2.5088	0.966645	0.516721
UBA2	IPI00023234.3	7	7	2.86864	2.2866	0.766841	0.59114
HSP90B1	IPI00027230.3	22	29	2.77001	2.35731	0.49052	0.734688
HSP90AB1	IPI00414676.6	14	26	2.66945	2.30402	1.02393	0.81607
HSP90AA1	IPI00382470.3	13	30	2.67072	2.29305	0.931548	0.626284
PODXL	IPI00604773.1	2	2	2.75189	2.10396	1.48455	0.202718
ch-TOG	IPI00028275.2	2	2	2.65716		1.37042
DSC1	IPI00386975.2	4	5		2.0368		-0.104906
DIAPH1	IPI00852685.1	52	261	5.68594	6.65399	5.75814	6.83413
EPS15	IPI00292134.6	5	6	4.49437	4.64391	4.62681	5.07429
EPS15L1	IPI00163849.2	25	38	4.03094	4.88088	3.90879	5.38461
GREB1	IPI00478472.3	33	58	4.15093	4.4794	4.28678	4.55116
ITSN2	IPI00414027.3	21	25	3.6147	3.94977	3.58925	4.30859
ITSN1	IPI00304740.2	12	14	3.21429	3.97646	3.02897	4.34119
C4B	IPI00418163.3	4	5	4.17686	2.67032	4.18558	3.21132
ZFYVE20	IPI00007057.4	4	4	4.11019	1.59981	3.96966	3.00343
ADD3	IPI00004408.1	9	9	3.33251	2.91998	3.48322	3.20195
AP2A1	IPI00304577.3	10	10	3.33225	2.81443	1.39189	3.03594
LRPPRC	IPI00783271.1	2	2	3.85847	-0.498257	1.469	-1.67954
NPEPPS	IPI00026216.4	5	5	3.63034	1.16409	0.915887	1.4114
NCOR1	IPI00410351.2	6	7	2.79884	2.74766	2.66676	2.55638
EPN1	IPI00647389.1	5	5	2.1237	3.13633	2.15394	3.15685
WDHD1	IPI00411614.1	2	2	2.25559	2.94014	1.64257	3.22046
CDC42BPA	IPI00903296.1	2	2	2.18846	2.93214	1.78093	2.49087
ARHGAP17	IPI00064767.3	6	6	2.86098	2.27452	2.25669	2.80139
FNBP4	IPI00170778.4	2	2	1.83278	2.82842	2.02961	2.69023
SF3B3	IPI00300371.5	4	4	2.4971	2.28404	1.93326	1.30198
CSE1L	IPI00022744.5	13	13	2.77435	1.85495	0.562892	1.37261
TNPO1	IPI00024364.2	3	3	2.73249	1.85953	1.47531	-0.227908
NCL	IPI00604620.3	9	9	2.5649	1.97146	0.875906	0.947894
PRKCSH	IPI00026154.3	2	3	2.72912	1.637	0.763589	0.638438
ACTN1	IPI00759776.1	4	4	2.69509	1.62576	0.575282	2.2313
CTNNA1	IPI00473136.3	8	8	2.51974	1.70233	0.462345	1.39702
ACO2	IPI00790739.1	9	9	2.60907	1.44775	0.613844	0.320258
PDIA4	IPI00009904.1	13	14	2.78951	0.764591	0.913066	0.256258
GLG1	IPI00414717.1	2	2	2.38726	1.6901	0.81336	0.766905
MCM6	IPI00031517.1	6	6	2.61333	1.21928	0.487218	1.03059
IQGAP1	IPI00009342.1	16	20	2.39378	1.67422	0.825424	0.229418
SF3A1	IPI00017451.1	4	4	2.2454	1.88205	2.09074	1.5236
EEF2	IPI00186290.6	21	37	2.39866	1.64203	0.723259	0.342354
MYH9	IPI00019502.3	15	15	1.82561	2.26684	0.677387	0.761079
ACTN4	IPI00013808.1	5	5	2.55244	1.30165	0.539977	2.12605
DDX42	IPI00409671.3	6	6	2.50931	1.37277	1.00383	-0.29213
CPNE1	IPI00550308.1	2	2	1.01483	2.62114	-0.00875755	0.329656
KPNB1	IPI00001639.2	10	11	2.3179	1.62516	0.694881	0.374462
EIF4G1	IPI00552639.2	3	3	2.27683	1.64132	1.14773	0.668162
COG5	IPI00377050.2	2	2	2.4556	1.30395	0.649029	-0.556018
KIAA0664	IPI00024425.5	2	2	1.92678	1.92913	0.207692	1.00868
GCS1	IPI00328170.9	3	3	2.44084	1.11492	0.782688	-0.356837
COPB2	IPI00220219.6	7	7	2.10312	1.53352	0.386568	1.26135
AHNAK	IPI00021812.2	6	7	2.27346	1.17606	0.868904	-0.0467451
FLG2	IPI00397801.4	2	5	1.89933	1.74317	1.71598	0.473993
HDLBP	IPI00022228.2	8	8	2.10375	1.46405	0.262774	0.158098
TELO2	IPI00016868.3	2	2	0.22033	2.55797	0.192211	1.40025
DSC3	IPI00031549.5	2	2	1.83432	1.74692	1.74979	-0.550562
VPS35	IPI00018931.6	4	4	2.0454	1.44259	0.697335	0.230549
SNRNP200	IPI00420014.2	10	11	1.63977	1.86013	0.943702	1.18017
FLJ20323	IPI00301987.6	4	4	2.33932	0.714912	1.52809	1.32029
DNM2	IPI00033022.2	13	15	2.03008	1.3807	0.366846	0.411882
PRKCD	IPI00329236.3	2	2	2.34918	0.667648	0.899285	0.294184
CUL1	IPI00014310.3	4	4	2.01674	1.36244	0.601825	0.0892518
DSG1	IPI00025753.1	4	5	2.16338	1.02452	1.51547	0.00852245
XRCC5	IPI00220834.8	13	13	1.92187	1.44527	0.146311	-0.148191
HTATSF1	IPI00013788.1	3	3	2.01599	1.26645	1.27952	0.901055
APEH	IPI00337741.4	4	4	2.23762	0.715694	0.407205	-0.287739
MYH14	IPI00607818.2	11	11	1.61235	1.71454	0.665726	0.667732
PKP1	IPI00071509.1	11	13	1.84284	1.44619	1.47378	-0.129654
DPP9	IPI00604777.5	2	2	1.74823	1.5564	0.490404	1.07173
ENAH	IPI00646954.1	4	4	2.02479	1.11901	1.17469	0.919295
MCM3	IPI00013214.2	10	10	2.01244	1.12041	0.539674	1.15734
TARS	IPI00908949.1	5	6	1.77529	1.47215	0.170013	0.384088
MARS	IPI00008240.2	2	2	1.73303	1.46967	0.435254	2.67823
KIAA0776	IPI00844000.1	5	6	1.84439	1.31154	0.43644	0.281329
PRPF8	IPI00007928.4	9	9	2.0593	0.925278	1.28647	0.357732
VPS16	IPI00305438.3	2	2	2.0836	0.869145	1.35969	0.487112
RRBP1	IPI00856098.1	7	7	1.55495	1.64121	0.237765	-0.096314
GSN	IPI00026314.1	11	13	1.74922	1.43032	0.218704	0.0840854
TLN1	IPI00298994.6	6	6	1.83869	1.3049	0.552983	-0.0661422
AP1G1	IPI00643591.5	6	6	1.74934	1.41877	0.245448	0.19532
MARK3	IPI00183118.4	2	2	1.46824	1.70297	0.960493	0.488505
TGM1	IPI00305622.4	3	3	1.55799	1.61032	0.961487	-0.430552
SEC23IP	IPI00026969.4	4	4	1.79541	1.32726	1.18872	1.43791
EIF4B	IPI00012079.3	8	8	1.94855	1.03571	0.688404	0.180636
LSS	IPI00009747.1	2	2	2.23891	0.143671	0.619872	-0.415016
SMC1A	IPI00291939.1	9	9	1.58224	1.47752	0.255985	0.0720214
HUWE1	IPI00179298.5	5	5	1.68221	1.34655	0.595727	0.287525
NPM1	IPI00549248.4	2	2	1.82346	1.09387	1.19029	0.466957
TFRC	IPI00022462.2	9	9	1.72139	1.2352	0.45798	0.519845
SERPINB3	IPI00022204.2	2	2	1.23999	1.7152	1.77587	-0.750523
PSMD2	IPI00012268.3	13	15	1.38277	1.56733	-0.118776	0.71622
STAT1	IPI00030781.1	9	11	1.64544	1.27472	0.423688	0.350894
FLNB	IPI00900293.1	29	32	1.73676	1.14308	0.737049	0.357202
RPS6KA3	IPI00020898.1	3	3	1.63783	1.26274	0.317691	-0.453842
COG7	IPI00164005.1	2	2	1.44712	1.40287	0.290081	1.00374
FASN	IPI00026781.2	25	29	1.46132	1.3871	0.524322	0.510183
NAGLU	IPI00008787.3	2	2	1.8208	0.863519	0.517119	0.295295
TXN	IPI00216298.6	2	3	1.85262	0.779898	0.815095	-0.326241
BAG3	IPI00641582.1	3	3	1.62151	1.12403	0.883994	0.549351
CBARA1	IPI00873942.1	2	2	1.66837	1.03218	0.361114	0.789364
DHTKD1	IPI00063408.7	7	7	1.68663	0.988892	0.137089	0.871342
AFG3L2	IPI00001091.4	5	5	1.33083	1.41447	0.519488	1.02708
PKM2	IPI00479186.6	7	8	1.82766	0.703542	0.57949	-0.00401889
ATP1A1	IPI00006482.1	5	5	1.50129	1.22951	0.472546	0.443357
SMC4	IPI00411559.2	10	10	1.14291	1.56673	0.11913	0.380464
GARS	IPI00783097.3	8	8	1.7004	0.907669	0.0652134	-0.147725
UNC45A	IPI00072534.2	9	9	1.46705	1.2251	-0.103135	0.643266
TRIM28	IPI00438229.2	3	3	1.59718	1.0409	-0.204153	0.861136
SEC24A	IPI00873472.1	2	2	1.40026	1.26898	0.804982	1.0464
EPRS	IPI00013452.9	28	30	1.27105	1.39447	0.705049	0.833644
MCM4	IPI00018349.5	8	9	1.58966	1.02112	0.245055	0.208831
RRM1	IPI00013871.1	7	8	1.65129	0.920012	0.295786	0.104804
PDPR	IPI00168407.3	3	3	1.779	0.621008	0.826252	-0.0888741
MTHFD1	IPI00794900.1	2	2	1.8418	0.440126	0.620553	1.18483
GANAB	IPI00383581.4	6	6	1.5354	1.0178	0.0290051	0.847504
XPOT	IPI00306290.5	4	4	1.79236	0.475275	0.297207	1.32081
ACAP2	IPI00014264.5	4	4	1.28896	1.25727	0.665449	1.11118
SFPQ	IPI00010740.1	24	39	1.403	1.09655	0.784647	0.666289
LOC442497	IPI00554481.1	5	6	1.46729	0.990583	0.330829	0.333327
CASP14	IPI00013885.1	3	3	2.1523	-1.70717	1.14708	-0.0270821
CUL2	IPI00014311.4	4	4	1.23575	1.25705	0.4525	0.311446
UGCGL1	IPI00024466.2	12	14	1.16511	1.31377	0.286047	0.518167
ELP2	IPI00642369.2	2	2	1.84791	0.165497	0.616132	0.470764
NSF	IPI00006451.6	4	4	1.1845	1.27929	-0.656406	-0.246387
VCP	IPI00022774.3	12	16	1.10585	1.34362	-0.670434	-0.115639
DHX36	IPI00027415.2	4	4	1.8611	0.0768029	0.889108	0.00897779
SPTBN1	IPI00871932.1	3	3	1.1775	1.27579	0.448616	0.613128
THBS1	IPI00296099.6	4	4	0.272719	1.79631	-0.393294	-0.390043
SCYL1	IPI00102059.2	4	4	1.17389	1.27475	0.685835	1.2722
POR	IPI00880028.1	2	2	1.98403	-0.547712	0.255856	-0.85137
SMARCA2	IPI00514648.1	5	5	0.679166	1.58119	1.0415	1.41491
CAPN1	IPI00011285.1	15	18	1.50362	0.794647	0.70077	0.201563
SSH3	IPI00218486.5	3	3	1.42221	0.914646	0.403408	0.235299
TARS2	IPI00604527.2	7	7	1.43013	0.880174	1.33227	1.10381
EZR	IPI00872684.1	8	8	1.75379	0.190813	-0.32555	-0.450159
TPR	IPI00742682.2	10	10	1.25424	1.08623	0.284165	-0.0921346
SF3B2	IPI00221106.5	3	3	1.45019	0.816695	0.491381	0.429154
GCN1L1	IPI00001159.10	5	6	1.42643	0.844793	0.21919	-0.486158
ARG1	IPI00398768.1	4	5	1.75524	0.129241	1.20774	-0.468032
TCERG1	IPI00247871.2	2	2	1.86088	-0.301183	0.284775	0.297885
VPS53	IPI00656021.2	2	2	1.07808	1.22121	0.09001	0.647031
ARFGEF2	IPI00002186.5	3	3	0.576521	1.54958	-0.205482	0.158013
QARS	IPI00026665.2	10	10	1.11735	1.16231	0.430725	0.766694
EVPL	IPI00023711.1	3	3	1.36646	0.868992	1.13485	0.257829
CTNND1	IPI00182540.5	2	2	1.46378	0.690268	0.481108	0.207851
NUMA1	IPI00292771.4	25	26	1.14674	1.06668	0.40913	0.179247
COPG	IPI00783982.1	8	9	1.33596	0.833088	0.429651	0.49231
IARS	IPI00644127.1	9	9	1.6602	0.164231	-0.546654	0.458545
GAA	IPI00293088.5	2	2	1.50566	0.504942	0.318535	0.476429
SEC24C	IPI00024661.4	11	14	1.26033	0.891249	0.620852	0.993671
CSDE1	IPI00844264.7	8	9	1.30179	0.834279	0.320678	0.0629408
MAN1B1	IPI00008207.7	4	4	1.46288	0.573139	0.98747	0.272769
EML3	IPI00910363.1	2	2	1.04772	1.11888	0.0572393	1.26062
NCBP1	IPI00019380.1	6	6	1.14575	1.00441	0.950838	0.496412
CPSF2	IPI00419531.2	4	4	1.09015	1.04009	0.420913	0.932023
SRP72	IPI00215888.4	2	2	1.62736	0.106133	0.670213	0.266323
FAM91A1	IPI00152671.7	2	2	1.00521	1.09855	-0.413533	-0.00583733
GUSB	IPI00027745.4	3	3	1.4782	0.429519	0.0468328	0.43368
FLNA	IPI00333541.6	69	132	1.29799	0.733342	0.504159	1.02529
PXDN	IPI00016112.6	4	4	1.06132	1.01966	1.18094	0.486184
CUL3	IPI00014312.1	6	6	0.916881	1.145	-0.306955	-0.138839
SEC31A	IPI00852741.1	14	17	1.35714	0.619725	0.536619	1.26663
GOLGA4	IPI00013272.1	2	2	0.793234	1.24203	0.110714	-0.111429
COPG2	IPI00002557.1	2	2	1.17873	0.864896	0.692816	0.289707
NUP210	IPI00291755.6	8	8	0.784098	1.23138	-0.197704	0.136706
CAD	IPI00301263.2	11	11	0.931761	1.11183	0.41982	0.501932
XRN2	IPI00100151.4	4	4	1.37606	0.5558	0.352021	0.320152
CLPTM1	IPI00107357.7	5	5	1.30661	0.659009	0.129589	0.182298
GBF1	IPI00021954.1	2	2	1.24234	0.75267	-0.425159	-0.515579
COPB1	IPI00295851.4	8	11	1.55163	0.155947	0.123567	1.46834
PYGB	IPI00004358.4	2	2	1.15053	0.839162	0.233275	0.0308105
ATP2A2	IPI00219078.5	6	6	1.40552	0.43386	0.0677002	0.261501
MSH6	IPI00384456.4	5	6	0.747754	1.17815	0.18341	0.585693
LUC7L2	IPI00006932.3	2	2	0.3112	1.41798	0.384062	0.567773
MUT	IPI00024934.4	2	2	1.21361	0.651318	-0.453749	-0.917115
SEC24D	IPI00218288.6	7	8	1.37242	0.348593	0.506923	0.950704
ILF3	IPI00418313.3	5	5	0.725594	1.12702	0.384972	0.889119
HSPA8	IPI00003865.1	10	11	1.1554	0.641596	1.1327	0.67726
PRKDC	IPI00296337.2	7	7	1.04586	0.772913	0.455614	0.0750772
EPPK1	IPI00010951.2	19	24	0.9711	0.856244	0.209552	0.18569
HNRNPUL1	IPI00013070.2	18	28	0.760377	1.0199	0.376705	0.62379
MFN2	IPI00642329.2	2	2	1.29773	0.316517	0.720195	0.158797
NUP88	IPI00001738.4	3	3	1.08044	0.664317	0.48717	0.141547
PLEC1	IPI00014898.3	45	49	0.999259	0.749398	-0.111153	-0.318617
CPSF1	IPI00026219.4	11	11	0.647547	1.05763	0.531594	0.499485
HADHA	IPI00031522.2	12	13	1.28792	0.268278	0.195134	-0.0525372
SERPINB12	IPI00643202.3	2	4	1.32347	0.184706	0.835522	-0.272298
TNPO3	IPI00872398.1	3	3	1.37481	0.0571238	-0.0620533	-0.0312457
PTK2	IPI00413961.3	2	2	1.32247	0.170254	-0.0625212	-0.261189
POLR2A	IPI00031627.3	34	41	0.922464	0.789935	0.913464	0.426331
PFKM	IPI00465179.3	6	6	0.993235	0.70524	0.297202	0.626419
SEL1L	IPI00002790.3	2	2	1.23474	0.315036	0.0494269	-0.114263
SMARCA4	IPI00900269.1	16	26	0.156944	1.31147	0.640135	0.784061
ANXA2	IPI00418169.3	4	5	1.58558	-0.786054	0.869391	0.0890307
KHSRP	IPI00479786.5	11	13	1.05882	0.562221	0.716001	0.250921
HSPA1A	IPI00304925.5	7	7	1.0034	0.628599	1.35736	0.803453
SPTAN1	IPI00871535.1	15	15	1.0763	0.503034	-0.167827	-0.0323871
CNOT1	IPI00166010.6	11	12	0.7595	0.872653	0.394275	0.440905
RDX	IPI00017367.6	10	10	1.41844	-0.233457	-0.0567356	-0.335772
KIAA1598	IPI00448751.3	3	3	1.04743	0.537317	-0.447189	-0.818054
DDB1	IPI00293464.5	2	2	0.592362	1.00528	-0.00602255	0.632659
HNRNPR	IPI00644055.3	5	5	0.559652	1.01979	0.320448	0.0666235
PRDX1	IPI00000874.1	5	7	1.1088	0.427197	0.753146	-0.174846
CARS	IPI00027443.5	6	6	1.02638	0.525342	0.0966082	0.0159211
SEC23A	IPI00017375.2	15	24	0.997728	0.559977	0.705753	0.438026
FLG	IPI00026256.2	7	9	1.61523	-1.332	0.864711	-0.110765
MCM7	IPI00299904.3	16	16	0.995382	0.541386	0.112763	-0.141371
KIAA0564	IPI00900366.1	7	7	0.880208	0.653831	0.584414	0.146149
FAM62B	IPI00827920.1	2	2	1.00746	0.486768	0.571269	0.0591267
DNM1L	IPI00235412.6	2	2	0.96915	0.522546	-0.636894	-0.376882
RNASEL	IPI00015864.1	4	4	0.867929	0.628342	-0.0805239	-0.203437
DDX17	IPI00023785.6	9	11	1.04855	0.375521	0.809038	0.165226
AKAP8	IPI00014474.1	2	2	0.789828	0.706792	0.356774	-0.197228
PDXDC1	IPI00384689.3	4	4	0.933055	0.513351	-0.0754383	0.112411
C12ORF11	IPI00550986.4	2	2	1.09546	0.232255	-0.0715193	0.0141986
WDR26	IPI00414197.3	2	2	-0.64699	1.40073	-1.07455	1.45358
ALDH18A1	IPI00008982.1	9	9	0.799124	0.616652	-0.32425	-0.171446
DHX9	IPI00844578.1	6	6	1.45792	-0.940846	0.443757	-0.965695
CLTC	IPI00024067.4	50	130	0.822319	0.576817	0.54492	0.19755
MCM5	IPI00018350.3	10	11	0.911725	0.457762	0.234284	0.07776
CHERP	IPI00333010.8	3	3	0.935895	0.422457	0.557915	0.428961
CUX1	IPI00071696.2	3	3	1.0836	0.167203	0.580427	0.599204
SEC24B	IPI00030851.2	5	6	0.825294	0.543696	0.246931	0.0476192
MARK2	IPI00555838.1	3	3	0.749181	0.625749	0.734772	-0.302918
GRN	IPI00296713.4	12	22	1.20412	-0.122804	1.65187	0.0810672
ARID1A	IPI00643722.1	29	49	0.845951	0.498582	0.843606	0.425596
EIF2C3	IPI00304181.4	7	7	0.671874	0.687244	0.471435	0.402015
PARP9	IPI00027803.2	2	2	1.02192	0.221364	-0.0189848	0.403992
SEC23B	IPI00017376.2	14	22	0.878101	0.436931	0.582895	0.144741
EXOC3	IPI00157734.2	5	5	0.730414	0.613149	0.278712	0.0480602
PFKP	IPI00009790.1	12	16	0.841167	0.480591	0.280588	0.147104
SMARCC2	IPI00216047.3	29	58	0.643007	0.699743	0.583573	0.538766
KARS	IPI00307092.2	2	2	0.603777	0.730801	0.34065	-0.00133303
SR140	IPI00143753.6	5	5	0.658727	0.678543	0.0640637	0.667711
DHX15	IPI00396435.3	7	7	0.98742	0.25299	0.503538	0.00398943
PLOD3	IPI00030255.1	7	7	0.73393	0.570351	-0.0351518	-0.0243721
NUP188	IPI00477040.1	3	3	0.620044	0.65092	0.33251	0.213435
GEMIN5	IPI00291783.3	3	4	0.346305	0.872664	-0.298378	-0.0658506
COG4	IPI00149849.5	3	3	0.841412	0.384887	0.191622	0.0519119
P4HB	IPI00010796.1	3	3	0.949218	0.216456	0.262729	0.116799
CPT1A	IPI00032038.4	17	21	0.827776	0.334668	0.385766	0.342094
PABPC1	IPI00008524.1	3	3	1.08352	-0.130919	1.42723	0.173473
HNRNPUL2	IPI00456887.2	8	8	0.782702	0.391259	0.527141	0.815086
RPS27A	IPI00179330.6	3	12	0.798933	0.363814	0.44181	0.351957
DDX1	IPI00293655.3	29	51	0.721494	0.456677	0.581497	0.121941
HNRNPH2	IPI00026230.1	2	3	0.599694	0.562101	0.512722	0.839729
EIF2C1	IPI00007736.5	3	3	0.412979	0.715256	0.498144	0.447014
ARID1B	IPI00396577.2	6	6	0.695917	0.433232	0.545621	0.268815
SORT1	IPI00217882.3	2	2	0.859648	0.205226	0.115581	0.107557
FN1	IPI00855785.1	13	14	0.707739	0.395824	0.57387	0.233092
PFKL	IPI00784216.2	12	17	0.594859	0.501593	0.283349	0.267808
HAL	IPI00031425.1	2	2	1.37117	-1.7243	0.731242	-0.40546
PPL	IPI00298057.1	8	8	-0.0381664	0.933807	-0.632706	-0.450445
SAPS3	IPI00719725.1	2	2	0.687539	0.342682	0.216761	-0.52276
HIP1R	IPI00024417.1	2	2	0.499569	0.548655	-0.45805	-0.185943
CDC42BPB	IPI00477763.4	3	3	0.407597	0.614529	-0.47499	-0.27768
AMPD2	IPI00007722.2	2	2	0.662045	0.338529	-1.4346	-2.51012
MLH1	IPI00029754.1	3	3	0.519228	0.478462	-0.0948681	0.262859
OPA1	IPI00107753.2	14	14	0.509744	0.458713	-0.15626	-0.112753
RAD50	IPI00549205.1	11	12	0.335364	0.60449	-0.791522	-0.581309
DCTN1	IPI00872359.1	6	6	0.643101	0.265526	-0.627503	-0.628989
EIF2C2	IPI00745433.2	15	21	0.342751	0.575138	0.332639	0.481583
DOCK7	IPI00513791.2	2	2	0.729799	0.0875103	-0.265681	-1.32254
FAM120B	IPI00335946.4	3	3	0.687272	0.15106	0.713229	0.857908
NUP93	IPI00397904.6	4	4	0.72584	0.0908047	0.174694	-0.0329913
RECQL5	IPI00185769.2	4	4	0.432852	0.420462	0.26096	0.131925
G3P1_HUMAN	IPI00383758.1	3	9	0.614739	0.169235	1.19772	0.272948
DNAJC10	IPI00293260.5	18	24	0.422439	0.375008	0.499219	0.271385
SLC25A5	IPI00007188.5	2	3	0.246541	0.532203	-0.0303654	0.352142
PRPF6	IPI00305068.5	4	4	0.76481	-0.106	0.539187	0.0136558
SMARCC1	IPI00234252.3	11	19	0.825714	-0.225141	-0.0896858	0.0220576
HBA1	IPI00710783.2	2	2	0.627948	0.111175	-0.0355078	-0.0633693
ZMIZ1	IPI00176571.4	4	4	0.399852	0.374924	0.519831	0.303408
EEF1A1	IPI00396485.3	9	11	0.3586	0.411555	-0.0139387	0.230206
SH3BP4	IPI00005030.5	6	6	0.333067	0.412144	0.515834	-0.0285288
SEC16A	IPI00641384.2	10	13	0.513109	0.218073	0.169898	0.26523
GPHN	IPI00184477.2	2	2	0.100479	0.599334	-0.769626	-0.777767
TTC27	IPI00183938.6	2	2	0.321596	0.399087	-0.265178	0.303464
HNRNPU	IPI00644079.2	8	11	0.200589	0.498725	-0.034949	0.234589
EEA1	IPI00329536.1	7	7	0.163022	0.527126	-0.77911	-0.673919
CUL5	IPI00216003.4	8	8	0.371206	0.294599	-0.184867	-0.241948
ALDOA	IPI00796333.1	3	3	0.676137	-0.12851	-0.000251291	-0.164315
GAPDH	IPI00788737.1	4	5	0.757374	-0.354179	0.586466	-0.125368
TKT	IPI00643920.3	2	2	0.868824	-0.650701	0.64839	-0.161018
TGM2	IPI00871843.1	10	10	0.412453	0.145774	0.355613	0.130558
DYNC1I2	IPI00744015.1	5	6	0.507427	0.0153041	-0.357627	-0.62401
CSTA	IPI00032325.1	4	6	0.800176	-0.542924	0.329643	-0.805557
GPD2	IPI00017895.2	7	7	0.706524	-0.399353	0.0515406	-0.248987
CARM1	IPI00639957.2	5	6	0.25708	0.249033	0.163821	0.0619783
AKAP9	IPI00220628.1	2	2	0.438073	0.0293663	-1.03353	-0.837852
PGK1	IPI00169383.3	2	2	0.419465	3.04287e-05	0.540787	-0.197791
TBK1	IPI00293613.2	2	2	0.295006	0.131577	0.155554	0.436966
GTF2I	IPI00054042.1	18	19	0.4743	-0.11249	-0.0394017	-0.132021
TUBB	IPI00011654.2	3	5	0.354675	0.0293752	-0.412156	0.406871
MON2	IPI00855820.1	4	4	0.125376	0.269674	-0.769421	-0.366327
HIST1H1C	IPI00217467.3	4	6	0.2818	0.107532	0.248079	0.0487636
PABPC4	IPI00642904.1	7	7	0.729239	-0.696602	0.97179	0.175691
LGALS3BP	IPI00023673.1	11	13	0.32983	0.0169798	0.284141	0.0437942
HSD17B4	IPI00909582.1	30	46	0.307709	0.023775	0.214108	-0.229939
TNRC6A	IPI00395878.2	3	3	0.439577	-0.173271	0.654519	0.378282
HNRNPM	IPI00171903.2	7	7	0.458969	-0.203692	0.214427	-0.154554
ALDH16A1	IPI00217920.6	5	6	0.152386	0.176714	-0.659443	-0.614432
ZYX	IPI00020513.2	8	9	0.452301	-0.20466	0.445864	-0.189062
PLOD1	IPI00027192.6	3	3	0.611469	-0.500622	1.19035	-0.222341
FUBP1	IPI00641948.2	8	9	0.929396	-1.60676	0.679864	-0.4419
HEATR2	IPI00242630.3	2	2	-0.249596	0.445617	-2.44526	-1.47005
GSDMA	IPI00166200.4	2	4	0.369483	-0.16514	0.14341	-0.442162
HNRNPA2B1	IPI00874030.3	2	3	0.00298803	0.116497	-0.466689	-0.0374382
CAMK2D	IPI00828081.1	4	4	0.0927309	-0.00643612	-1.72633	1.32574
DNAJC13	IPI00307259.11	3	3	-0.802933	0.560329	-1.3578	-0.355018
MAPK1	IPI00003479.3	2	2	0.149333	-0.0962101	-0.4616	0.0763858
GFPT1	IPI00217952.6	7	7	0.542353	-0.830152	0.21452	-0.267665
FUS	IPI00260715.5	5	9	0.0487375	-0.0603255	0.364124	0.300493
WRNIP1	IPI00290314.7	3	3	-0.540592	0.362277	-0.889022	-0.937598
S100A8	IPI00007047.1	3	4	0.501643	-0.844486	1.90719	-0.820975
CSTF3	IPI00015195.1	5	5	-0.130414	0.0306903	-0.793176	-0.674744
TUBA1A	IPI00180675.4	4	4	0.690405	-1.67957	-0.103112	-0.0382244
HIST2H2BA	IPI00646240.3	4	5	0.0611045	-0.196066	0.185638	-0.0697675
PNPT1	IPI00744711.2	7	7	-0.079036	-0.0615534	-1.74007	-1.0119
TAF15	IPI00873762.1	2	2	0.34302	-0.66592	0.742379	-0.351239
SPATA7	IPI00871254.1	2	2	0.457564	-0.932431	0.220513	-1.26916
ENO1	IPI00465248.5	5	7	-0.0178008	-0.197818	-0.321187	-0.189196
CPSF3	IPI00007818.3	5	5	0.106557	-0.453355	-0.146589	-0.274259
HIST1H4A	IPI00453473.6	5	6	0.0315376	-0.361222	0.28124	-0.450118
GMPS	IPI00029079.5	2	2	0.31165	-0.868862	0.428529	-0.0760964
DCD	IPI00847793.1	5	10	0.215647	-0.69812	-0.112937	0.120533
PANK4	IPI00018946.4	7	7	-0.205493	-0.165527	-0.839205	-0.505981
IMMT	IPI00009960.6	8	8	-0.437793	0.00401407	-1.18795	0.152155
ACLY	IPI00394838.3	11	18	0.0314078	-0.634725	-0.00415064	-0.889773
HSPE1	IPI00220362.5	3	3	-0.260297	-0.300095	-0.137223	-0.204926
ACSL3	IPI00031397.3	3	3	-0.142321	-0.478685	-0.1224	0.436036
VAC14	IPI00025160.2	2	2	-0.601581	-0.147493	-1.27635	-1.05333
CAPN2	IPI00872686.1	2	2	0.573027	-4.42189	0.266231	0.104121
CAMK2G	IPI00908444.1	2	2	-0.14106	-0.679211	-2.26984	0.934644
ALDH1A1	IPI00218914.5	4	9	-0.13421	-0.720632	-0.285191	-0.275165
S100A9	IPI00027462.1	3	3	-0.399667	-0.528551	1.6758	-1.32808
MCCC1	IPI00024580.4	4	4	-0.360295	-0.838597	-1.66566	-0.985786
GOLGA3	IPI00305267.2	7	7	-0.973015	-0.383713	-2.04299	-1.83308
DDX3X	IPI00215637.5	25	42	-0.627309	-1.398	0.522259	0.0194215
FAM83H	IPI00784320.2	4	4	-1.00407	-1.02302	-1.21073	-0.500894
PRPF39	IPI00878754.1	4	4	-0.979238	-1.35174	-1.63966	-1.6715
HSPA9	IPI00007765.5	26	48	-1.37877	-1.24836	0.571116	-0.0289937
KCTD3	IPI00410103.2	2	2	-1.37979	-1.52779	-2.18224	-1.87597
HSPA5	IPI00003362.2	17	26	-1.27571	-1.71437	0.401784	-0.420072
LMNA	IPI00021405.3	37	54	-1.37203	-1.78211	0.427598	-0.357075
GOLGA1	IPI00031115.4	2	2	-1.81834	-2.05697	-3.852	-2.268
NADSYN1	IPI00306689.5	4	4	-2.47933	-3.48738	-3.5439	-2.3169
