# Supplementary material for: Multiplexed Proteome Dynamics Profiling Reveals Mechanisms Controlling Protein Homeostasis
Source: Cell. 2018 Mar 22;173(1):260–274.e25. doi: 10.1016/j.cell.2018.02.030 (PMC5871718; doi:10.1016/j.cell.2018.02.030)
Supplement: Table S3. Protein List and HSP90 Dependence, Related to Figures 5, 6, and 7 [file mmc3.xlsx]

## Sheet: HSP90 dependence
Table S3 Protein list and HSP90 dependence, Related to Figure 5, Figure 6, Figure S5 and Figure S6
Accession No.	Protein Name	KINASE	Picard's list	HSP90 dependence	Cells	stimulation
IPI00024143.4	AAAS		No	synthesis	Jurkat	none
IPI00250297.3	AASDHPPT		No	synthesis	Jurkat	none
IPI00303207.3	ABCE1		No	synthesis	Jurkat	none
IPI00068506.1	ABCF2		No	synthesis	Jurkat	none
IPI00221171.4	ABL1	KINASE	Yes	synthesis	Jurkat	none
IPI00329488.4	ABL2	KINASE	No	constitutive	Jurkat	none
IPI00396015.5	ACACA		No	synthesis	Jurkat	none
IPI00008485.1	ACO1		No	synthesis	Jurkat	none
IPI00894498.1	ACTB		No	constitutive	Jurkat	none
IPI00302690.5	ACTR10		No	synthesis	Jurkat	none
IPI00029219.1	ACVR1	KINASE	No	synthesis	Jurkat	none
IPI00005732.1	ACVR1B	KINASE	Yes	synthesis	Jurkat	none
IPI00009268.2	ACY1		No	synthesis	Jurkat	none
IPI00290279.1	ADK		No	synthesis	Jurkat	none
IPI00012497.2	ADRBK1	KINASE	Yes	synthesis	Jurkat	none
IPI00019926.4	ADRBK2	KINASE	No	synthesis	Jurkat	none
IPI00026833.4	ADSS		No	synthesis	Jurkat	none
IPI00396310.5	AFF1		No	constitutive	Jurkat	none
IPI00515069.3	AFF3		No	constitutive	Jurkat	none
IPI00328318.7	AGL		No	synthesis	Jurkat	none
IPI00418530.2	AGTPBP1		No	synthesis	Jurkat	none
IPI00217957.4	AHCTF1		No	synthesis	Jurkat	none
IPI00012007.6	AHCY		No	synthesis	Jurkat	none
IPI00021812.2	AHNAK		No	synthesis	Jurkat	none
IPI00294840.6	AIM1		No	synthesis	Jurkat	none
IPI00022585.2	AKAP1		No	constitutive	Jurkat	none
IPI00220628.1	AKAP9		No	constitutive	Jurkat	none
IPI00012866.2	AKT1	KINASE	Yes	constitutive	Jurkat	none
IPI00012870.1	AKT2	KINASE	Yes	synthesis	Jurkat	none
IPI00217920.6	ALDH16A1		No	synthesis	Jurkat	none
IPI00008982.1	ALDH18A1		No	synthesis	Jurkat	none
IPI00759562.1	ALKBH5		No	synthesis	Jurkat	none
IPI00007722.2	AMPD2		No	synthesis	Jurkat	none
IPI00411384.2	AMPD3		No	synthesis	Jurkat	none
IPI00033907.1	ANAPC1		No	synthesis	Jurkat	none
IPI00002549.1	ANAPC2		Yes	synthesis	Jurkat	none
IPI00002551.4	ANAPC4		No	synthesis	Jurkat	none
IPI00008247.2	ANAPC5		No	synthesis	Jurkat	none
IPI00008248.4	ANAPC7		No	synthesis	Jurkat	none
IPI00398957.5	ANKRD52		No	synthesis	Jurkat	none
IPI00027178.1	AP1G2		No	constitutive	Jurkat	none
IPI00376219.1	APBB1IP		No	synthesis	Jurkat	none
IPI00012391.3	APC		No	constitutive	Jurkat	none
IPI00337741.4	APEH		No	synthesis	Jurkat	none
IPI00297572.5	AQR		No	synthesis	Jurkat	none
IPI00020578.2	ARAF	KINASE	No	constitutive	Jurkat	none
IPI00013184.1	ARD1A		No	synthesis	Jurkat	none
IPI00830067.1	ARHGAP30		No	synthesis	Jurkat	none
IPI00470537.2	ARID2		No	synthesis	Jurkat	none
IPI00908403.1	ARL2		No	synthesis	Jurkat	none
IPI00020196.5	ARMC6		No	constitutive	Jurkat	none
IPI00430472.2	ASCC3		No	synthesis	Jurkat	none
IPI00554777.2	ASNS		No	synthesis	Jurkat	none
IPI00170548.1	ATAD2		No	synthesis	Jurkat	none
IPI00102575.4	ATAD5		No	synthesis	Jurkat	none
IPI00007404.1	ATG7		No	synthesis	Jurkat	none
IPI00412298.3	ATR	KINASE	No	synthesis	Jurkat	none
IPI00017802.1	AUH		No	synthesis	Jurkat	none
IPI00796914.1	AURKB	KINASE	Yes	synthesis	Jurkat	none
IPI00000643.1	BAG2		No	constitutive	Jurkat	none
IPI00412415.2	BAZ1A		No	synthesis	Jurkat	none
IPI00299635.6	BIRC6		No	synthesis	Jurkat	none
IPI00554756.2	BLK	KINASE	Yes	constitutive	Jurkat	none
IPI00004859.1	BLM		Yes	synthesis	Jurkat	none
IPI00005731.2	BMPR1A	KINASE	Yes	synthesis	Jurkat	none
IPI00006099.1	BMS1		Yes	synthesis	Jurkat	none
IPI00028955.4	BOP1		No	synthesis	Jurkat	none
IPI00303797.3	BRAF	KINASE	Yes	synthesis	Jurkat	none
IPI00016859.2	BRF1		No	constitutive	Jurkat	none
IPI00024802.1	BTAF1		No	synthesis	Jurkat	none
IPI00328987.3	BYSL		No	synthesis	Jurkat	none
IPI00478758.2	C10ORF119		No	synthesis	Jurkat	none
IPI00848276.1	C10ORF18		No	synthesis	Jurkat	none
IPI00550986.4	C12ORF11		No	synthesis	Jurkat	none
IPI00018808.4	C12ORF35		No	constitutive	Jurkat	none
IPI00009374.4	C14ORF129		No	constitutive	Jurkat	none
IPI00002879.5	C14ORF169		No	synthesis	Jurkat	none
IPI00216999.2	C14ORF21		No	synthesis	Jurkat	none
IPI00306017.3	C15ORF44		No	synthesis	Jurkat	none
IPI00001655.1	C16ORF80		No	synthesis	Jurkat	none
IPI00291010.2	C17ORF63		No	synthesis	Jurkat	none
IPI00867503.1	C17ORF71		No	synthesis	Jurkat	none
IPI00782974.1	C17ORF85		No	synthesis	Jurkat	none
IPI00149964.6	C18ORF8		No	synthesis	Jurkat	none
IPI00004290.3	C1ORF107		No	synthesis	Jurkat	none
IPI00845227.1	C1ORF131		No	synthesis	Jurkat	none
IPI00303753.5	C1ORF163		No	synthesis	Jurkat	none
IPI00852747.1	C1ORF174		No	constitutive	Jurkat	none
IPI00797771.1	C20ORF117		No	constitutive	Jurkat	none
IPI00001364.2	C21ORF66		No	synthesis	Jurkat	none
IPI00658115.1	C2ORF43		No	synthesis	Jurkat	none
IPI00399053.4	C3ORF60		No	constitutive	Jurkat	none
IPI00790098.2	C3ORF63		No	synthesis	Jurkat	none
IPI00107155.2	C3ORF75		No	synthesis	Jurkat	none
IPI00029372.2	C4ORF15		No	synthesis	Jurkat	none
IPI00396048.4	C4ORF41		No	synthesis	Jurkat	none
IPI00181821.3	C4ORF8		No	constitutive	Jurkat	none
IPI00848035.1	C5ORF44		No	synthesis	Jurkat	none
IPI00394816.2	C6ORF167		No	synthesis	Jurkat	none
IPI00658145.3	C7ORF27		No	constitutive	Jurkat	none
IPI00477526.2	C7ORF28A		No	synthesis	Jurkat	none
IPI00306207.4	C8ORF41		Yes	synthesis	Jurkat	none
IPI00166873.3	C9ORF23		No	synthesis	Jurkat	none
IPI00175028.3	C9ORF41		No	synthesis	Jurkat	none
IPI00170972.2	C9ORF64		No	synthesis	Jurkat	none
IPI00032561.1	CAB39		No	synthesis	Jurkat	none
IPI00030512.3	CABLES2		No	synthesis	Jurkat	none
IPI00301263.2	CAD		No	synthesis	Jurkat	none
IPI00908444.1	CAMK2G	KINASE	Yes	synthesis	Jurkat	none
IPI00430411.1	CAMK4	KINASE	Yes	synthesis	Jurkat	none
IPI00792960.2	CAMKK1	KINASE	Yes	synthesis	Jurkat	none
IPI00011285.1	CAPN1		Yes	synthesis	Jurkat	none
IPI00003765.1	CAPN7		No	synthesis	Jurkat	none
IPI00305163.4	CBWD1		No	constitutive	Jurkat	none
IPI00401962.2	CCDC137		No	synthesis	Jurkat	none
IPI00431082.3	CCDC5		No	synthesis	Jurkat	none
IPI00012199.1	CCDC86		No	synthesis	Jurkat	none
IPI00022865.1	CCNA2		No	constitutive	Jurkat	none
IPI00028266.1	CCNB2		No	synthesis	Jurkat	none
IPI00877863.1	CCNC		No	synthesis	Jurkat	none
IPI00014085.1	CCNE2		No	synthesis	Jurkat	none
IPI00021305.1	CCNH		No	synthesis	Jurkat	none
IPI00783214.2	CCNK		No	synthesis	Jurkat	none
IPI00030247.1	CCNT1		No	synthesis	Jurkat	none
IPI00030313.2	CCNT2		No	constitutive	Jurkat	none
IPI00514282.5	CD1C		No	synthesis	Jurkat	none
IPI00027484.2	CD2		No	synthesis	Jurkat	none
IPI00003983.1	CD4		No	constitutive	Jurkat	none
IPI00020446.5	CD82		No	synthesis	Jurkat	none
IPI00386747.2	CDAN1		No	synthesis	Jurkat	none
IPI00022091.3	CDC16		No	synthesis	Jurkat	none
IPI00026689.4	CDC2	KINASE	Yes	constitutive	Jurkat	none
IPI00005822.2	CDC23		No	synthesis	Jurkat	none
IPI00215999.1	CDC2L1	KINASE	Yes	constitutive	Jurkat	none
IPI00456970.1	CDC2L5	KINASE	No	synthesis	Jurkat	none
IPI00013122.1	CDC37		Yes	constitutive	Jurkat	none
IPI00454910.1	CDC42BPG	KINASE	No	constitutive	Jurkat	none
IPI00909930.1	CDC45L		No	constitutive	Jurkat	none
IPI00465387.2	CDCA2		No	constitutive	Jurkat	none
IPI00657791.2	CDCA7L		No	synthesis	Jurkat	none
IPI00014873.2	CDK10	KINASE	No	synthesis	Jurkat	none
IPI00007811.1	CDK4	KINASE	Yes	constitutive	Jurkat	none
IPI00023530.7	CDK5	KINASE	No	constitutive	Jurkat	none
IPI00023529.1	CDK6	KINASE	Yes	constitutive	Jurkat	none
IPI00000685.1	CDK7	KINASE	No	synthesis	Jurkat	none
IPI00026791.1	CDK8	KINASE	No	synthesis	Jurkat	none
IPI00552413.2	CDK9	KINASE	Yes	synthesis	Jurkat	none
IPI00746301.2	CDKL5	KINASE	No	constitutive	Jurkat	none
IPI00096899.6	CDT1		No	constitutive	Jurkat	none
IPI00306723.3	CEBPZ		No	synthesis	Jurkat	none
IPI00552142.1	CENPI		No	synthesis	Jurkat	none
IPI00465040.3	CEP72		No	synthesis	Jurkat	none
IPI00238469.6	CEP97		No	synthesis	Jurkat	none
IPI00005210.2	CETN3		No	synthesis	Jurkat	none
IPI00023177.4	CHAF1A		No	synthesis	Jurkat	none
IPI00011857.1	CHAF1B		No	synthesis	Jurkat	none
IPI00177428.1	CHCHD4		No	synthesis	Jurkat	none
IPI00455210.1	CHD4		No	synthesis	Jurkat	none
IPI00023664.3	CHEK1	KINASE	Yes	synthesis	Jurkat	none
IPI00423156.1	CHEK2	KINASE	No	synthesis	Jurkat	none
IPI00005104.1	CHUK	KINASE	Yes	constitutive	Jurkat	none
IPI00239815.9	CIRH1A		No	synthesis	Jurkat	none
IPI00719285.1	CIT	KINASE	No	synthesis	Jurkat	none
IPI00015105.1	CKS2		No	synthesis	Jurkat	none
IPI00033466.5	CLEC11A		No	synthesis	Jurkat	none
IPI00010896.3	CLIC1		No	synthesis	Jurkat	none
IPI00024381.1	CLP1		No	synthesis	Jurkat	none
IPI00006615.3	CLPB		No	constitutive	Jurkat	none
IPI00879588.1	CLSPN		No	synthesis	Jurkat	none
IPI00410404.3	CMPK2		No	synthesis	Jurkat	none
IPI00790411.1	CNOT10		No	synthesis	Jurkat	none
IPI00164061.2	CNOT6L		No	synthesis	Jurkat	none
IPI00646493.1	COPA		No	synthesis	Jurkat	none
IPI00220219.6	COPB2		No	synthesis	Jurkat	none
IPI00010133.3	CORO1A		No	synthesis	Jurkat	none
IPI00007058.1	CORO1B		No	synthesis	Jurkat	none
IPI00867509.1	CORO1C		No	constitutive	Jurkat	none
IPI00023736.2	CORO2A		No	synthesis	Jurkat	none
IPI00027996.1	CORO7		No	synthesis	Jurkat	none
IPI00894409.1	CPNE1		No	synthesis	Jurkat	none
IPI00026219.4	CPSF1		No	synthesis	Jurkat	none
IPI00419531.2	CPSF2		No	synthesis	Jurkat	none
IPI00063404.8	CPSF3L		No	synthesis	Jurkat	none
IPI00032038.4	CPT1A		No	synthesis	Jurkat	none
IPI00215611.5	CRIP1		No	synthesis	Jurkat	none
IPI00021175.1	CRKRS	KINASE	No	constitutive	Jurkat	none
IPI00013212.1	CSK	KINASE	No	synthesis	Jurkat	none
IPI00448798.6	CSNK1A1	KINASE	Yes	synthesis	Jurkat	none
IPI00027729.1	CSNK1E	KINASE	No	synthesis	Jurkat	none
IPI00015195.1	CSTF3		No	synthesis	Jurkat	none
IPI00290142.5	CTPS		No	synthesis	Jurkat	none
IPI00014310.3	CUL1		Yes	synthesis	Jurkat	none
IPI00014311.4	CUL2		Yes	synthesis	Jurkat	none
IPI00014312.1	CUL3		Yes	synthesis	Jurkat	none
IPI00419273.5	CUL4A		Yes	synthesis	Jurkat	none
IPI00480142.2	CUL4B		Yes	synthesis	Jurkat	none
IPI00300408.3	CUTC		No	synthesis	Jurkat	none
IPI00101600.5	CWF19L1		No	synthesis	Jurkat	none
IPI00029264.3	CYC1		No	synthesis	Jurkat	none
IPI00789699.2	CYFIP2		No	synthesis	Jurkat	none
IPI00478608.3	CYTH1		No	constitutive	Jurkat	none
IPI00100460.2	DARS2		No	synthesis	Jurkat	none
IPI00292382.5	DCP2		No	constitutive	Jurkat	none
IPI00293464.5	DDB1		No	synthesis	Jurkat	none
IPI00657861.1	DDR1	KINASE	Yes	constitutive	Jurkat	none
IPI00297900.4	DDX10		No	synthesis	Jurkat	none
IPI00872853.1	DDX11		No	synthesis	Jurkat	none
IPI00005904.3	DDX20		No	synthesis	Jurkat	none
IPI00015953.3	DDX21		No	synthesis	Jurkat	none
IPI00215637.5	DDX3X		No	synthesis	Jurkat	none
IPI00329791.9	DDX46		No	synthesis	Jurkat	none
IPI00017617.1	DDX5		No	synthesis	Jurkat	none
IPI00871397.1	DDX51		No	synthesis	Jurkat	none
IPI00871808.1	DDX60		No	synthesis	Jurkat	none
IPI00900353.1	DENND1B		No	synthesis	Jurkat	none
IPI00746398.1	DENND4C		No	synthesis	Jurkat	none
IPI00219677.4	DERA		No	synthesis	Jurkat	none
IPI00333143.3	DGKA		No	synthesis	Jurkat	none
IPI00003293.1	DGKE		No	synthesis	Jurkat	none
IPI00745381.2	DGKH		No	synthesis	Jurkat	none
IPI00887771.1	DHFR		No	synthesis	Jurkat	none
IPI00396435.3	DHX15		No	synthesis	Jurkat	none
IPI00217413.3	DHX29		No	synthesis	Jurkat	none
IPI00302860.2	DHX33		No	synthesis	Jurkat	none
IPI00789639.2	DHX34		No	synthesis	Jurkat	none
IPI00030288.2	DHX35		No	synthesis	Jurkat	none
IPI00027415.2	DHX36		No	synthesis	Jurkat	none
IPI00217630.1	DHX37		No	synthesis	Jurkat	none
IPI00294211.2	DHX38		No	synthesis	Jurkat	none
IPI00410110.3	DHX40		No	synthesis	Jurkat	none
IPI00844578.1	DHX9		No	synthesis	Jurkat	none
IPI00619921.3	DIDO1		No	synthesis	Jurkat	none
IPI00004459.1	DIMT1L		No	synthesis	Jurkat	none
IPI00465045.2	DIP2B		No	synthesis	Jurkat	none
IPI00873935.1	DKC1		No	synthesis	Jurkat	none
IPI00294728.1	DMXL1		No	synthesis	Jurkat	none
IPI00152542.1	DMXL2		No	synthesis	Jurkat	none
IPI00024523.2	DNAJB6		No	constitutive	Jurkat	none
IPI00465290.3	DNAJC11		No	synthesis	Jurkat	none
IPI00830108.1	DNAJC2		No	synthesis	Jurkat	none
IPI00154975.3	DNAJC9		No	synthesis	Jurkat	none
IPI00031519.3	DNMT1		Yes	synthesis	Jurkat	none
IPI00219676.4	DNTT		No	synthesis	Jurkat	none
IPI00022449.6	DOCK2		No	synthesis	Jurkat	none
IPI00513791.2	DOCK7		No	synthesis	Jurkat	none
IPI00908772.1	DPH1		No	synthesis	Jurkat	none
IPI00375824.1	DPH5		No	synthesis	Jurkat	none
IPI00604777.5	DPP9		No	synthesis	Jurkat	none
IPI00029772.2	DPYD		No	synthesis	Jurkat	none
IPI00031836.3	DRG1		No	synthesis	Jurkat	none
IPI00299884.4	DSCC1		No	synthesis	Jurkat	none
IPI00643808.2	DTL		No	synthesis	Jurkat	none
IPI00023103.1	DVL2		No	constitutive	Jurkat	none
IPI00376317.4	EDC4		No	synthesis	Jurkat	none
IPI00396485.3	EEF1A1		No	synthesis	Jurkat	none
IPI00178440.3	EEF1B2		No	synthesis	Jurkat	none
IPI00000875.7	EEF1G		No	synthesis	Jurkat	none
IPI00186290.6	EEF2		No	synthesis	Jurkat	none
IPI00005578.1	EHD4		No	synthesis	Jurkat	none
IPI00012462.1	EIF2A		No	synthesis	Jurkat	none
IPI00328149.3	EIF2AK1	KINASE	Yes	constitutive	Jurkat	none
IPI00163851.5	EIF2AK4	KINASE	Yes	synthesis	Jurkat	none
IPI00006504.3	EIF2B3		No	synthesis	Jurkat	none
IPI00220232.1	EIF2B4		No	synthesis	Jurkat	none
IPI00745433.2	EIF2C2		Yes	synthesis	Jurkat	none
IPI00304181.4	EIF2C3		No	constitutive	Jurkat	none
IPI00219678.3	EIF2S1		No	synthesis	Jurkat	none
IPI00297982.7	EIF2S3		No	synthesis	Jurkat	none
IPI00006181.1	EIF3D		No	synthesis	Jurkat	none
IPI00654777.2	EIF3F		No	synthesis	Jurkat	none
IPI00465233.1	EIF3L		No	synthesis	Jurkat	none
IPI00908416.1	EIF4E		No	synthesis	Jurkat	none
IPI00552639.2	EIF4G1		No	synthesis	Jurkat	none
IPI00396627.1	ELAC2		No	synthesis	Jurkat	none
IPI00023467.1	ELL		No	constitutive	Jurkat	none
IPI00217918.1	ELMOD2		No	synthesis	Jurkat	none
IPI00642369.2	ELP2		No	synthesis	Jurkat	none
IPI00015944.3	EML2		No	synthesis	Jurkat	none
IPI00910363.1	EML3		No	synthesis	Jurkat	none
IPI00001466.2	EML4		No	synthesis	Jurkat	none
IPI00167535.6	EP400		No	synthesis	Jurkat	none
IPI00021275.4	EPHB2	KINASE	No	synthesis	Jurkat	none
IPI00005222.4	EPHB6	KINASE	Yes	constitutive	Jurkat	none
IPI00104341.4	EPHX2		No	synthesis	Jurkat	none
IPI00438286.2	ERBB2IP		No	synthesis	Jurkat	none
IPI00029728.3	ERCC2		No	synthesis	Jurkat	none
IPI00747053.2	ERCC3		No	synthesis	Jurkat	none
IPI00219179.6	ERCC4		No	synthesis	Jurkat	none
IPI00552569.1	ERCC6L		No	synthesis	Jurkat	none
IPI00026942.5	ERLIN2		No	constitutive	Jurkat	none
IPI00015974.2	ERN1	KINASE	Yes	constitutive	Jurkat	none
IPI00087498.4	ESCO2		No	synthesis	Jurkat	none
IPI00397474.1	ESPL1		No	synthesis	Jurkat	none
IPI00029697.3	EXOSC9		No	synthesis	Jurkat	none
IPI00007797.3	FABP5		No	synthesis	Jurkat	none
IPI00183786.1	FADS2		No	synthesis	Jurkat	none
IPI00478616.1	FAM111A		No	synthesis	Jurkat	none
IPI00375836.2	FAM111B		No	synthesis	Jurkat	none
IPI00291723.3	FAM116A		No	constitutive	Jurkat	none
IPI00335946.4	FAM120B		No	synthesis	Jurkat	none
IPI00394751.1	FAM120C		No	synthesis	Jurkat	none
IPI00647286.1	FAM129B		No	synthesis	Jurkat	none
IPI00719210.1	FAM29A		No	synthesis	Jurkat	none
IPI00902984.2	FAM58A		No	synthesis	Jurkat	none
IPI00746655.1	FAM62A		No	synthesis	Jurkat	none
IPI00827920.1	FAM62B		No	synthesis	Jurkat	none
IPI00075081.1	FANCD2		No	constitutive	Jurkat	none
IPI00306518.3	FANCI		No	constitutive	Jurkat	none
IPI00031820.3	FARSA		No	synthesis	Jurkat	none
IPI00300074.3	FARSB		No	synthesis	Jurkat	none
IPI00026781.2	FASN		No	synthesis	Jurkat	none
IPI00031411.3	FAT1		No	constitutive	Jurkat	none
IPI00166009.2	FBXL11		No	synthesis	Jurkat	none
IPI00329057.8	FBXL18		Yes	synthesis	Jurkat	none
IPI00456676.2	FBXO38		Yes	constitutive	Jurkat	none
IPI00016633.3	FBXO5		No	synthesis	Jurkat	none
IPI00873359.1	FBXW11		Yes	synthesis	Jurkat	none
IPI00910791.2	FCHSD2		No	constitutive	Jurkat	none
IPI00909060.1	FDFT1		No	synthesis	Jurkat	none
IPI00026215.1	FEN1		No	synthesis	Jurkat	none
IPI00029263.2	FER	KINASE	Yes	constitutive	Jurkat	none
IPI00397834.1	FERMT3		No	synthesis	Jurkat	none
IPI00005142.1	FGFR1	KINASE	Yes	constitutive	Jurkat	none
IPI00016871.1	FGR	KINASE	Yes	synthesis	Jurkat	none
IPI00892998.1	FKBPL		Yes	synthesis	Jurkat	none
IPI00031023.1	FLII		No	synthesis	Jurkat	none
IPI00900293.1	FLNB		No	constitutive	Jurkat	none
IPI00025202.5	FMNL1		No	synthesis	Jurkat	none
IPI00016745.1	FPGS		No	synthesis	Jurkat	none
IPI00334846.4	FTSJD1		No	synthesis	Jurkat	none
IPI00166153.3	FTSJD2		No	synthesis	Jurkat	none
IPI00219012.4	FYN	KINASE	Yes	synthesis	Jurkat	none
IPI00383758.1	G3P1_HUMAN		No	synthesis	Jurkat	none
IPI00022758.3	GAN		Yes	synthesis	Jurkat	none
IPI00292753.7	GAPVD1		No	constitutive	Jurkat	none
IPI00025273.1	GART		No	synthesis	Jurkat	none
IPI00296635.5	GBE1		No	synthesis	Jurkat	none
IPI00552141.2	GCOM1		No	constitutive	Jurkat	none
IPI00011604.1	GCSH		No	synthesis	Jurkat	none
IPI00789740.1	GEMIN4		No	synthesis	Jurkat	none
IPI00291783.3	GEMIN5		No	synthesis	Jurkat	none
IPI00103387.5	GIMAP1		No	synthesis	Jurkat	none
IPI00169340.1	GIMAP7		No	synthesis	Jurkat	none
IPI00216067.1	GK		No	synthesis	Jurkat	none
IPI00074604.1	GLMN		No	synthesis	Jurkat	none
IPI00030207.1	GMDS		No	synthesis	Jurkat	none
IPI00657888.1	GMPPA		No	synthesis	Jurkat	none
IPI00029079.5	GMPS		No	synthesis	Jurkat	none
IPI00290928.2	GNA13		No	synthesis	Jurkat	none
IPI00306380.10	GNL3		No	synthesis	Jurkat	none
IPI00005677.1	GNPAT		No	synthesis	Jurkat	none
IPI00180434.3	GRAMD1A		No	constitutive	Jurkat	none
IPI00220242.6	GRK6	KINASE	Yes	synthesis	Jurkat	none
IPI00292228.1	GSK3A	KINASE	Yes	constitutive	Jurkat	none
IPI00216190.1	GSK3B	KINASE	Yes	synthesis	Jurkat	none
IPI00426640.1	GTF2H2		No	synthesis	Jurkat	none
IPI00016839.1	GTF2H4		No	synthesis	Jurkat	none
IPI00414482.2	GTF3C1		No	synthesis	Jurkat	none
IPI00878252.1	GTF3C2		No	synthesis	Jurkat	none
IPI00016725.2	GTF3C4		No	synthesis	Jurkat	none
IPI00303868.1	GYS1		No	synthesis	Jurkat	none
IPI00296535.1	HACL1		No	synthesis	Jurkat	none
IPI00024719.1	HAT1		No	synthesis	Jurkat	none
IPI00641743.2	HCFC1		No	synthesis	Jurkat	none
IPI00012439.5	HDAC10		No	synthesis	Jurkat	none
IPI00005711.4	HDAC6		Yes	constitutive	Jurkat	none
IPI00024279.4	HEATR1		No	synthesis	Jurkat	none
IPI00479069.1	HEATR5B		No	synthesis	Jurkat	none
IPI00328911.2	HECTD1		No	constitutive	Jurkat	none
IPI00844388.1	HELLS		No	synthesis	Jurkat	none
IPI00022479.6	HERC1		No	synthesis	Jurkat	none
IPI00005826.1	HERC2		No	synthesis	Jurkat	none
IPI00333067.3	HERC4		Yes	constitutive	Jurkat	none
IPI00896511.1	HERC5		No	constitutive	Jurkat	none
IPI00747261.3	HIPK1	KINASE	No	synthesis	Jurkat	none
IPI00217560.3	HIRA		No	synthesis	Jurkat	none
IPI00908639.1	HISPPD1		No	synthesis	Jurkat	none
IPI00102864.3	HK2		No	synthesis	Jurkat	none
IPI00339381.3	HLTF		No	synthesis	Jurkat	none
IPI00021770.1	HMGCR		No	synthesis	Jurkat	none
IPI00022471.7	HMHA1		No	synthesis	Jurkat	none
IPI00026824.2	HMOX2		No	synthesis	Jurkat	none
IPI00384857.3	HN1		No	synthesis	Jurkat	none
IPI00917181.1	HNRNPH2		No	synthesis	Jurkat	none
IPI00011274.3	HNRPDL		No	synthesis	Jurkat	none
IPI00103247.1	HNRPLL		No	synthesis	Jurkat	none
IPI00219344.4	HPCAL1		No	constitutive	Jurkat	none
IPI00171459.3	HSDL1		No	synthesis	Jurkat	none
IPI00002335.1	HTT		Yes	synthesis	Jurkat	none
IPI00012718.2	ID1		No	synthesis	Jurkat	none
IPI00307430.5	IFT122		No	constitutive	Jurkat	none
IPI00642186.1	IFT140		No	constitutive	Jurkat	none
IPI00027232.3	IGF1R	KINASE	Yes	constitutive	Jurkat	none
IPI00293735.2	IKBKAP		No	synthesis	Jurkat	none
IPI00024709.1	IKBKB	KINASE	Yes	constitutive	Jurkat	none
IPI00029045.1	IKBKE	KINASE	Yes	synthesis	Jurkat	none
IPI00641117.2	IKBKG		Yes	constitutive	Jurkat	none
IPI00796513.1	IKZF2		No	synthesis	Jurkat	none
IPI00013219.1	ILK	KINASE	Yes	synthesis	Jurkat	none
IPI00023635.1	IMPA2		No	synthesis	Jurkat	none
IPI00375527.4	IMPDH1		No	synthesis	Jurkat	none
IPI00291510.3	IMPDH2		No	synthesis	Jurkat	none
IPI00878985.1	INF2		No	synthesis	Jurkat	none
IPI00008091.2	INO80		No	synthesis	Jurkat	none
IPI00025803.3	INSR	KINASE	Yes	constitutive	Jurkat	none
IPI00740961.5	INTS1		No	synthesis	Jurkat	none
IPI00550272.3	INTS10		No	synthesis	Jurkat	none
IPI00446765.2	INTS4		No	constitutive	Jurkat	none
IPI00304676.5	INTS5		No	synthesis	Jurkat	none
IPI00015922.2	INTS6		No	synthesis	Jurkat	none
IPI00743871.2	INTS7		No	synthesis	Jurkat	none
IPI00375653.5	INTS8		No	synthesis	Jurkat	none
IPI00290514.1	INTS9		No	synthesis	Jurkat	none
IPI00168907.1	IPMK		No	synthesis	Jurkat	none
IPI00793443.1	IPO5		No	synthesis	Jurkat	none
IPI00293652.1	IRAK1	KINASE	Yes	constitutive	Jurkat	none
IPI00007641.2	IRAK4	KINASE	No	synthesis	Jurkat	none
IPI00008726.3	IREB2		No	synthesis	Jurkat	none
IPI00375631.6	ISG15		No	synthesis	Jurkat	none
IPI00299911.6	ITFG2		No	synthesis	Jurkat	none
IPI00009803.1	ITGA4		No	synthesis	Jurkat	none
IPI00004566.1	ITK	KINASE	Yes	constitutive	Jurkat	none
IPI00013888.1	ITM2A		No	synthesis	Jurkat	none
IPI00031545.3	ITPR2		No	synthesis	Jurkat	none
IPI00291607.2	ITPR3		Yes	synthesis	Jurkat	none
IPI00028262.1	ITPRIP		No	synthesis	Jurkat	none
IPI00784013.1	JAK1	KINASE	Yes	synthesis	Jurkat	none
IPI00031016.1	JAK2	KINASE	No	constitutive	Jurkat	none
IPI00219418.2	JAK3	KINASE	No	constitutive	Jurkat	none
IPI00023756.2	JARID2		No	constitutive	Jurkat	none
IPI00479545.9	JMJD1A		Yes	synthesis	Jurkat	none
IPI00168944.4	KBTBD8		No	synthesis	Jurkat	none
IPI00106502.5	KEAP1		No	synthesis	Jurkat	none
IPI00829596.1	KIAA0323		No	constitutive	Jurkat	none
IPI00011702.4	KIAA0406		Yes	synthesis	Jurkat	none
IPI00792904.1	KIAA0430		No	constitutive	Jurkat	none
IPI00783895.4	KIAA0528		No	synthesis	Jurkat	none
IPI00006080.1	KIAA0652		No	constitutive	Jurkat	none
IPI00024425.5	KIAA0664		No	synthesis	Jurkat	none
IPI00014220.2	KIAA0841		No	synthesis	Jurkat	none
IPI00514340.1	KIAA0859		No	constitutive	Jurkat	none
IPI00401900.1	KIAA0907		No	synthesis	Jurkat	none
IPI00298991.8	KIAA1033		No	synthesis	Jurkat	none
IPI00642126.3	KIAA1618		No	synthesis	Jurkat	none
IPI00887097.1	KIAA1627		No	synthesis	Jurkat	none
IPI00748360.2	KIAA1797		No	synthesis	Jurkat	none
IPI00142487.2	KIAA1804	KINASE	No	constitutive	Jurkat	none
IPI00827503.1	KIF20B		No	synthesis	Jurkat	none
IPI00290435.3	KIF2C		No	synthesis	Jurkat	none
IPI00178150.5	KIF4A		No	synthesis	Jurkat	none
IPI00550998.1	KLHL26		Yes	synthesis	Jurkat	none
IPI00001458.1	KNTC1		No	synthesis	Jurkat	none
IPI00002214.1	KPNA2		No	synthesis	Jurkat	none
IPI00299033.1	KPNA3		No	synthesis	Jurkat	none
IPI00641990.1	LAS1L		No	synthesis	Jurkat	none
IPI00005858.1	LATS1	KINASE	Yes	constitutive	Jurkat	none
IPI00515097.3	LCK	KINASE	Yes	constitutive	Jurkat	none
IPI00217966.7	LDHA		No	synthesis	Jurkat	none
IPI00217669.1	LIG4		No	synthesis	Jurkat	none
IPI00291702.2	LIMK1	KINASE	Yes	constitutive	Jurkat	none
IPI00025698.2	LIMK2	KINASE	Yes	constitutive	Jurkat	none
IPI00917064.1	LIMS1		No	constitutive	Jurkat	none
IPI00105532.3	LLGL1		No	synthesis	Jurkat	none
IPI00873001.1	LMO4		No	synthesis	Jurkat	none
IPI00914890.1	LOC100128443	KINASE	No	constitutive	Jurkat	none
IPI00006222.1	LOC643284		No	synthesis	Jurkat	none
IPI00470781.4	LOC90379		No	constitutive	Jurkat	none
IPI00002255.4	LRBA		No	synthesis	Jurkat	none
IPI00385649.2	LRCH3		No	synthesis	Jurkat	none
IPI00005774.5	LRP8		No	synthesis	Jurkat	none
IPI00152998.3	LRRC40		No	synthesis	Jurkat	none
IPI00177655.3	LRRC42		No	synthesis	Jurkat	none
IPI00170935.1	LRRC47		No	synthesis	Jurkat	none
IPI00470576.4	LRRC57		No	synthesis	Jurkat	none
IPI00396321.1	LRRC59		No	synthesis	Jurkat	none
IPI00069309.5	LRWD1		No	synthesis	Jurkat	none
IPI00009747.1	LSS		No	synthesis	Jurkat	none
IPI00015838.3	LYAR		No	synthesis	Jurkat	none
IPI00026058.1	LZTS1		No	constitutive	Jurkat	none
IPI00873960.1	MADD		No	synthesis	Jurkat	none
IPI00398845.2	MAGED1		No	constitutive	Jurkat	none
IPI00009542.1	MAGED2		No	constitutive	Jurkat	none
IPI00296485.6	MAP1S		No	synthesis	Jurkat	none
IPI00219604.3	MAP2K1	KINASE	Yes	synthesis	Jurkat	none
IPI00003783.1	MAP2K2	KINASE	Yes	synthesis	Jurkat	none
IPI00218858.1	MAP2K3	KINASE	Yes	constitutive	Jurkat	none
IPI00024674.2	MAP2K4	KINASE	Yes	synthesis	Jurkat	none
IPI00158248.3	MAP2K5	KINASE	Yes	synthesis	Jurkat	none
IPI00003814.1	MAP2K6	KINASE	Yes	synthesis	Jurkat	none
IPI00855985.2	MAP3K1	KINASE	Yes	constitutive	Jurkat	none
IPI00000977.1	MAP3K11	KINASE	Yes	constitutive	Jurkat	none
IPI00796081.1	MAP3K12	KINASE	Yes	constitutive	Jurkat	none
IPI00513803.3	MAP3K2	KINASE	Yes	synthesis	Jurkat	none
IPI00181703.1	MAP3K3	KINASE	Yes	constitutive	Jurkat	none
IPI00386260.5	MAP3K4	KINASE	No	synthesis	Jurkat	none
IPI00412433.1	MAP3K5	KINASE	Yes	constitutive	Jurkat	none
IPI00295738.1	MAP3K7	KINASE	Yes	synthesis	Jurkat	none
IPI00019459.1	MAP3K7IP1		No	constitutive	Jurkat	none
IPI00179189.7	MAP3K9	KINASE	Yes	constitutive	Jurkat	none
IPI00020258.3	MAP4K1	KINASE	Yes	synthesis	Jurkat	none
IPI00149094.4	MAP4K2	KINASE	Yes	constitutive	Jurkat	none
IPI00604647.1	MAP4K4	KINASE	Yes	synthesis	Jurkat	none
IPI00294842.3	MAP4K5	KINASE	No	synthesis	Jurkat	none
IPI00018195.3	MAPK3	KINASE	No	synthesis	Jurkat	none
IPI00910923.1	MAPK7	KINASE	Yes	constitutive	Jurkat	none
IPI00641181.5	MARCKSL1		No	synthesis	Jurkat	none
IPI00064797.1	MARK4	KINASE	No	constitutive	Jurkat	none
IPI00028932.7	MAST3	KINASE	No	constitutive	Jurkat	none
IPI00074258.3	MASTL	KINASE	No	synthesis	Jurkat	none
IPI00010157.1	MAT2A		No	synthesis	Jurkat	none
IPI00018349.5	MCM4		No	synthesis	Jurkat	none
IPI00167941.1	MDN1		No	synthesis	Jurkat	none
IPI00004068.2	MED12		No	synthesis	Jurkat	none
IPI00037401.4	MED16		No	synthesis	Jurkat	none
IPI00006471.3	MELK	KINASE	No	synthesis	Jurkat	none
IPI00328838.4	MEN1		No	synthesis	Jurkat	none
IPI00915008.1	METTL1		No	synthesis	Jurkat	none
IPI00549389.3	METTL11A		No	synthesis	Jurkat	none
IPI00853093.2	METTL2B		No	synthesis	Jurkat	none
IPI00009755.3	METTL3		No	synthesis	Jurkat	none
IPI00741005.5	MGA		No	constitutive	Jurkat	none
IPI00477231.3	MGEA5		No	synthesis	Jurkat	none
IPI00216737.3	MINA		No	synthesis	Jurkat	none
IPI00166680.1	MINK1	KINASE	Yes	synthesis	Jurkat	none
IPI00241860.4	MIPEP		No	synthesis	Jurkat	none
IPI00396114.1	MKNK2	KINASE	No	constitutive	Jurkat	none
IPI00029754.1	MLH1		No	synthesis	Jurkat	none
IPI00180781.4	MLKL	KINASE	No	synthesis	Jurkat	none
IPI00005661.1	MLX		No	synthesis	Jurkat	none
IPI00217023.2	MMAA		No	synthesis	Jurkat	none
IPI00793723.1	MNAT1		No	synthesis	Jurkat	none
IPI00873106.1	MOBKL1B		No	synthesis	Jurkat	none
IPI00004489.1	MOCS3		No	synthesis	Jurkat	none
IPI00848138.1	MON1B		No	synthesis	Jurkat	none
IPI00455518.5	MORC2		No	synthesis	Jurkat	none
IPI00444452.3	MOV10		No	synthesis	Jurkat	none
IPI00295497.2	MPG		No	synthesis	Jurkat	none
IPI00885104.1	MPHOSPH8		No	synthesis	Jurkat	none
IPI00219358.7	MPI		No	synthesis	Jurkat	none
IPI00604523.1	MRCL3		No	synthesis	Jurkat	none
IPI00784477.3	MRM1		No	synthesis	Jurkat	none
IPI00795627.2	MRPL3		No	synthesis	Jurkat	none
IPI00061108.3	MRRF		No	synthesis	Jurkat	none
IPI00003833.3	MTCH2		No	synthesis	Jurkat	none
IPI00794900.1	MTHFD1		No	synthesis	Jurkat	none
IPI00292601.1	MTMR1		No	synthesis	Jurkat	none
IPI00890773.1	MTO1		No	synthesis	Jurkat	none
IPI00031410.1	mTOR	KINASE	Yes	synthesis	Jurkat	none
IPI00743284.2	MTR		No	constitutive	Jurkat	none
IPI00022745.1	MVD		No	synthesis	Jurkat	none
IPI00219497.1	MYB		No	constitutive	Jurkat	none
IPI00607584.1	MYBBP1A		No	synthesis	Jurkat	none
IPI00033016.2	MYC		No	constitutive	Jurkat	none
IPI00289776.3	MYCBP2		No	synthesis	Jurkat	none
IPI00790503.3	MYH10		No	synthesis	Jurkat	none
IPI00019502.3	MYH9		No	synthesis	Jurkat	none
IPI00789605.1	MYL6		No	synthesis	Jurkat	none
IPI00376344.3	MYO1B		No	synthesis	Jurkat	none
IPI00420004.3	MYO1G		No	synthesis	Jurkat	none
IPI00220154.1	MYO5A		No	synthesis	Jurkat	none
IPI00745581.3	MYO7B		No	constitutive	Jurkat	none
IPI00336047.5	MYO9B		No	synthesis	Jurkat	none
IPI00336119.4	NAB1		No	synthesis	Jurkat	none
IPI00646350.2	NAE1		No	synthesis	Jurkat	none
IPI00063219.1	NAF1		No	constitutive	Jurkat	none
IPI00147874.1	NANS		No	synthesis	Jurkat	none
IPI00023860.1	NAP1L1		No	constitutive	Jurkat	none
IPI00300127.3	NAT10		No	synthesis	Jurkat	none
IPI00894235.1	NBEAL2		No	synthesis	Jurkat	none
IPI00299524.1	NCAPD2		No	synthesis	Jurkat	none
IPI00747787.2	NCAPD3		No	constitutive	Jurkat	none
IPI00396058.2	NCAPG2		No	constitutive	Jurkat	none
IPI00299507.6	NCAPH		No	synthesis	Jurkat	none
IPI00853120.1	NCAPH2		No	synthesis	Jurkat	none
IPI00023407.4	NCKAP1L		No	synthesis	Jurkat	none
IPI00021331.1	NEK2	KINASE	No	constitutive	Jurkat	none
IPI00465101.5	NEK3	KINASE	No	synthesis	Jurkat	none
IPI00396662.2	NEK6	KINASE	No	constitutive	Jurkat	none
IPI00152658.1	NEK7	KINASE	No	constitutive	Jurkat	none
IPI00301609.8	NEK9	KINASE	Yes	synthesis	Jurkat	none
IPI00783999.3	NFKBIL2		No	synthesis	Jurkat	none
IPI00074605.2	NGLY1		No	synthesis	Jurkat	none
IPI00041325.1	NHP2		No	synthesis	Jurkat	none
IPI00032187.5	NISCH		No	constitutive	Jurkat	none
IPI00478596.2	NLE1		No	synthesis	Jurkat	none
IPI00008237.6	NLK	KINASE	No	synthesis	Jurkat	none
IPI00010346.1	NLN		No	synthesis	Jurkat	none
IPI00604590.3	NME1-NME2		No	synthesis	Jurkat	none
IPI00745792.1	NMRAL1		No	synthesis	Jurkat	none
IPI00303813.5	NOL11		No	synthesis	Jurkat	none
IPI00152890.1	NOL6		No	synthesis	Jurkat	none
IPI00161085.5	NOL8		No	constitutive	Jurkat	none
IPI00002902.5	NOL9		No	synthesis	Jurkat	none
IPI00032853.1	NOP10		No	synthesis	Jurkat	none
IPI00022613.4	NOP14		No	synthesis	Jurkat	none
IPI00549248.4	NPM1		No	synthesis	Jurkat	none
IPI00012069.1	NQO1		No	constitutive	Jurkat	none
IPI00243221.2	NRD1		No	synthesis	Jurkat	none
IPI00910694.1	NSUN5		No	synthesis	Jurkat	none
IPI00152688.1	NSUN6		No	synthesis	Jurkat	none
IPI00029054.1	NT5C2		No	synthesis	Jurkat	none
IPI00028005.1	NUP107		No	synthesis	Jurkat	none
IPI00291200.2	NUP133		No	synthesis	Jurkat	none
IPI00910194.1	NUP153		No	synthesis	Jurkat	none
IPI00026625.1	NUP155		No	synthesis	Jurkat	none
IPI00221235.3	NUP160		No	synthesis	Jurkat	none
IPI00477040.1	NUP188		No	synthesis	Jurkat	none
IPI00783781.1	NUP205		No	synthesis	Jurkat	none
IPI00646361.3	NUP214		No	synthesis	Jurkat	none
IPI00171665.1	NUP37		No	synthesis	Jurkat	none
IPI00293533.4	NUP62		Yes	synthesis	Jurkat	none
IPI00171542.3	NUP85		No	synthesis	Jurkat	none
IPI00001738.4	NUP88		No	synthesis	Jurkat	none
IPI00002405.4	OAS3		No	synthesis	Jurkat	none
IPI00170429.3	OGFOD1		No	synthesis	Jurkat	none
IPI00021537.5	OGFR		No	constitutive	Jurkat	none
IPI00005780.3	OGT		Yes	synthesis	Jurkat	none
IPI00916847.1	OLA1		No	synthesis	Jurkat	none
IPI00013216.1	ORC2L		No	synthesis	Jurkat	none
IPI00015143.1	ORC5L		No	synthesis	Jurkat	none
IPI00001641.3	ORC6L		No	synthesis	Jurkat	none
IPI00024971.1	OSBP		No	synthesis	Jurkat	none
IPI00007110.4	OSGEPL1		No	synthesis	Jurkat	none
IPI00641364.1	P2RY11		No	synthesis	Jurkat	none
IPI00008524.1	PABPC1		No	synthesis	Jurkat	none
IPI00218728.4	PAFAH1B1		Yes	synthesis	Jurkat	none
IPI00020464.4	PAG1		No	constitutive	Jurkat	none
IPI00217223.1	PAICS		No	synthesis	Jurkat	none
IPI00549540.3	PAK1IP1		No	synthesis	Jurkat	none
IPI00291215.6	PARP14		No	constitutive	Jurkat	none
IPI00026497.4	PARP2		No	synthesis	Jurkat	none
IPI00005512.1	PARVG		No	synthesis	Jurkat	none
IPI00016387.4	PCF11		No	synthesis	Jurkat	none
IPI00100313.2	PCID2		No	synthesis	Jurkat	none
IPI00376955.3	PCTK2	KINASE	No	synthesis	Jurkat	none
IPI00414292.3	PCTK3	KINASE	Yes	constitutive	Jurkat	none
IPI00400922.5	PDCD11		No	synthesis	Jurkat	none
IPI00001427.6	PDCD2		No	synthesis	Jurkat	none
IPI00031647.2	PDCD2L		No	synthesis	Jurkat	none
IPI00012843.2	PDE3B		No	synthesis	Jurkat	none
IPI00217833.2	PDE7A		No	synthesis	Jurkat	none
IPI00002538.1	PDPK1	KINASE	No	synthesis	Jurkat	none
IPI00106698.1	PELO		No	synthesis	Jurkat	none
IPI00787089.1	PELP1		No	synthesis	Jurkat	none
IPI00003768.1	PES1		No	synthesis	Jurkat	none
IPI00411291.1	PEX1		No	synthesis	Jurkat	none
IPI00004534.3	PFAS		Yes	synthesis	Jurkat	none
IPI00009790.1	PFKP		No	synthesis	Jurkat	none
IPI00107555.4	PFN2		No	synthesis	Jurkat	none
IPI00217872.3	PGM1		No	synthesis	Jurkat	none
IPI00177008.1	PGP		No	synthesis	Jurkat	none
IPI00027252.6	PHB2		No	synthesis	Jurkat	none
IPI00480187.2	PHF8		No	constitutive	Jurkat	none
IPI00291916.5	PHIP		No	synthesis	Jurkat	none
IPI00004237.1	PHKA2		No	synthesis	Jurkat	none
IPI00218571.1	PHKB		No	synthesis	Jurkat	none
IPI00070943.4	PI4KA	KINASE	No	synthesis	Jurkat	none
IPI00166500.3	PIAS4		No	synthesis	Jurkat	none
IPI00292056.4	PIK3C2B	KINASE	No	synthesis	Jurkat	none
IPI00031386.2	PIK3CA	KINASE	No	synthesis	Jurkat	none
IPI00384817.2	PIK3CD	KINASE	No	synthesis	Jurkat	none
IPI00292690.1	PIK3CG	KINASE	No	synthesis	Jurkat	none
IPI00384276.3	PIM3	KINASE	Yes	synthesis	Jurkat	none
IPI00022150.1	PIP5K1A	KINASE	No	synthesis	Jurkat	none
IPI00396145.1	PIP5K3	KINASE	No	synthesis	Jurkat	none
IPI00909627.1	PKMYT1	KINASE	No	synthesis	Jurkat	none
IPI00412672.1	PKN1	KINASE	Yes	synthesis	Jurkat	none
IPI00218465.10	PLAA		No	synthesis	Jurkat	none
IPI00014898.3	PLEC1		No	synthesis	Jurkat	none
IPI00217283.5	PLEKHM2		No	synthesis	Jurkat	none
IPI00021248.1	PLK1	KINASE	Yes	synthesis	Jurkat	none
IPI00217852.6	PM20D2		No	synthesis	Jurkat	none
IPI00005541.1	PMS1		No	constitutive	Jurkat	none
IPI00640818.2	PNPLA6		No	synthesis	Jurkat	none
IPI00001651.4	POGK		Yes	synthesis	Jurkat	none
IPI00647655.1	POLA1		No	synthesis	Jurkat	none
IPI00290272.2	POLA2		No	synthesis	Jurkat	none
IPI00655631.1	POLD1		No	synthesis	Jurkat	none
IPI00025616.1	POLD2		No	synthesis	Jurkat	none
IPI00744598.2	POLE		No	constitutive	Jurkat	none
IPI00008829.1	POLE2		No	synthesis	Jurkat	none
IPI00031960.2	POLR1A		No	synthesis	Jurkat	none
IPI00418797.4	POLR1B		No	synthesis	Jurkat	none
IPI00005179.1	POLR1C		No	synthesis	Jurkat	none
IPI00251989.2	POLR1E		No	synthesis	Jurkat	none
IPI00031627.3	POLR2A		Yes	synthesis	Jurkat	none
IPI00027808.1	POLR2B		No	synthesis	Jurkat	none
IPI00003309.4	POLR2H		No	synthesis	Jurkat	none
IPI00003311.1	POLR2L		No	synthesis	Jurkat	none
IPI00301346.3	POLR3B		No	synthesis	Jurkat	none
IPI00215978.4	POLR3D		No	synthesis	Jurkat	none
IPI00293331.3	POP1		No	synthesis	Jurkat	none
IPI00032791.4	POP4		No	synthesis	Jurkat	none
IPI00015018.1	PPA1		No	synthesis	Jurkat	none
IPI00029534.1	PPAT		No	synthesis	Jurkat	none
IPI00033600.1	PPP1R7		No	synthesis	Jurkat	none
IPI00872489.2	PPP3CC		No	synthesis	Jurkat	none
IPI00149650.3	PPWD1		No	synthesis	Jurkat	none
IPI00033349.3	PREB		Yes	synthesis	Jurkat	none
IPI00027704.5	PRIM1		No	synthesis	Jurkat	none
IPI00027705.2	PRIM2		No	synthesis	Jurkat	none
IPI00396630.3	PRKACA	KINASE	No	synthesis	Jurkat	none
IPI00376119.1	PRKACB	KINASE	Yes	constitutive	Jurkat	none
IPI00385449.4	PRKCA	KINASE	Yes	synthesis	Jurkat	none
IPI00219628.3	PRKCB	KINASE	Yes	synthesis	Jurkat	none
IPI00329236.3	PRKCD	KINASE	Yes	synthesis	Jurkat	none
IPI00914043.1	PRKCH	KINASE	Yes	synthesis	Jurkat	none
IPI00029196.6	PRKCQ	KINASE	Yes	synthesis	Jurkat	none
IPI00009334.5	PRKD2	KINASE	Yes	synthesis	Jurkat	none
IPI00015538.1	PRKD3	KINASE	Yes	synthesis	Jurkat	none
IPI00296337.2	PRKDC	KINASE	Yes	constitutive	Jurkat	none
IPI00020904.1	PRKX	KINASE	Yes	synthesis	Jurkat	none
IPI00018522.4	PRMT1		No	synthesis	Jurkat	none
IPI00395476.3	PRMT10		No	synthesis	Jurkat	none
IPI00441473.3	PRMT5		Yes	synthesis	Jurkat	none
IPI00004567.1	PRMT7		No	synthesis	Jurkat	none
IPI00013721.2	PRPF4B	KINASE	No	synthesis	Jurkat	none
IPI00007928.4	PRPF8		No	synthesis	Jurkat	none
IPI00304670.7	PSD4		No	synthesis	Jurkat	none
IPI00413961.3	PTK2	KINASE	Yes	synthesis	Jurkat	none
IPI00029702.1	PTK2B	KINASE	Yes	synthesis	Jurkat	none
IPI00298292.2	PTK7	KINASE	No	synthesis	Jurkat	none
IPI00827535.1	PTMA		No	synthesis	Jurkat	none
IPI00219695.3	PTPN2		No	synthesis	Jurkat	none
IPI00795221.1	PTPN6		No	synthesis	Jurkat	none
IPI00306325.3	PTPRC		No	synthesis	Jurkat	none
IPI00023786.1	PTPRCAP		No	synthesis	Jurkat	none
IPI00306260.7	PUS3		No	synthesis	Jurkat	none
IPI00044761.4	PUS7		No	synthesis	Jurkat	none
IPI00549239.3	PUS7L		No	synthesis	Jurkat	none
IPI00300078.6	PWP2		No	synthesis	Jurkat	none
IPI00479912.3	PXK	KINASE	No	synthesis	Jurkat	none
IPI00384653.1	Q9UMZ1_HUMAN		No	synthesis	Jurkat	none
IPI00328200.3	QRICH1		No	synthesis	Jurkat	none
IPI00639811.2	RABEPK		No	synthesis	Jurkat	none
IPI00022664.3	RABGGTA		No	synthesis	Jurkat	none
IPI00549205.1	RAD50		Yes	synthesis	Jurkat	none
IPI00018281.1	RAD54B		No	synthesis	Jurkat	none
IPI00294787.4	RAD54L2		No	constitutive	Jurkat	none
IPI00900312.1	RAF1	KINASE	Yes	constitutive	Jurkat	none
IPI00221325.3	RANBP2		No	synthesis	Jurkat	none
IPI00872771.2	RAPGEF6		No	synthesis	Jurkat	none
IPI00854815.2	RASGRP2		No	synthesis	Jurkat	none
IPI00302829.5	RB1		No	synthesis	Jurkat	none
IPI00783392.2	RB1CC1		No	constitutive	Jurkat	none
IPI00005139.2	RBL1		No	synthesis	Jurkat	none
IPI00297723.2	RBM6		No	synthesis	Jurkat	none
IPI00030177.2	RBPJ		No	synthesis	Jurkat	none
IPI00465044.2	RCC2		No	synthesis	Jurkat	none
IPI00399158.4	RCCD1		No	synthesis	Jurkat	none
IPI00294229.6	RCL1		No	synthesis	Jurkat	none
IPI00178431.12	RECQL		No	synthesis	Jurkat	none
IPI00017381.1	RFC4		No	synthesis	Jurkat	none
IPI00166528.4	RICTOR		No	synthesis	Jurkat	none
IPI00293845.5	RIF1		No	constitutive	Jurkat	none
IPI00013773.2	RIPK1	KINASE	Yes	constitutive	Jurkat	none
IPI00847572.1	RIPK3	KINASE	Yes	constitutive	Jurkat	none
IPI00456628.5	RLTPR		No	synthesis	Jurkat	none
IPI00783374.2	RNF123		No	synthesis	Jurkat	none
IPI00783835.2	RNF160		No	synthesis	Jurkat	none
IPI00465370.2	RNF219		No	constitutive	Jurkat	none
IPI00000104.1	RNGTT		No	synthesis	Jurkat	none
IPI00550069.3	RNH1		No	synthesis	Jurkat	none
IPI00022542.1	ROCK1	KINASE	No	synthesis	Jurkat	none
IPI00307155.7	ROCK2	KINASE	No	synthesis	Jurkat	none
IPI00402657.4	RPAP1		No	synthesis	Jurkat	none
IPI00827508.2	RPL10A		No	synthesis	Jurkat	none
IPI00376798.3	RPL11		No	synthesis	Jurkat	none
IPI00024933.3	RPL12		No	synthesis	Jurkat	none
IPI00465361.4	RPL13		No	synthesis	Jurkat	none
IPI00398964.2	RPL13A		No	synthesis	Jurkat	none
IPI00555744.6	RPL14		No	synthesis	Jurkat	none
IPI00478208.2	RPL17		No	synthesis	Jurkat	none
IPI00215719.6	RPL18		No	synthesis	Jurkat	none
IPI00472864.2	RPL18A		No	synthesis	Jurkat	none
IPI00025329.1	RPL19		No	synthesis	Jurkat	none
IPI00480032.3	RPL21		No	synthesis	Jurkat	none
IPI00219153.4	RPL22		No	synthesis	Jurkat	none
IPI00789159.1	RPL23A		No	synthesis	Jurkat	none
IPI00433834.2	RPL26		No	synthesis	Jurkat	none
IPI00219155.5	RPL27		No	synthesis	Jurkat	none
IPI00398135.2	RPL27A		No	synthesis	Jurkat	none
IPI00910727.1	RPL28		No	synthesis	Jurkat	none
IPI00796934.2	RPL29		No	synthesis	Jurkat	none
IPI00550021.4	RPL3		No	synthesis	Jurkat	none
IPI00219156.7	RPL30		No	synthesis	Jurkat	none
IPI00917298.1	RPL31		No	synthesis	Jurkat	none
IPI00219160.3	RPL34		No	synthesis	Jurkat	none
IPI00412607.6	RPL35		No	synthesis	Jurkat	none
IPI00029731.8	RPL35A		No	synthesis	Jurkat	none
IPI00216237.5	RPL36		No	synthesis	Jurkat	none
IPI00220871.4	RPL37		No	synthesis	Jurkat	none
IPI00414860.6	RPL37A		No	synthesis	Jurkat	none
IPI00003918.6	RPL4		No	synthesis	Jurkat	none
IPI00000494.6	RPL5		No	synthesis	Jurkat	none
IPI00790342.1	RPL6		No	synthesis	Jurkat	none
IPI00397676.4	RPL7A		No	synthesis	Jurkat	none
IPI00797230.1	RPL8		No	synthesis	Jurkat	none
IPI00031691.1	RPL9		No	synthesis	Jurkat	none
IPI00871646.1	RPLP0-LIKE		No	synthesis	Jurkat	none
IPI00008529.1	RPLP2		No	synthesis	Jurkat	none
IPI00478229.2	RPP30		No	synthesis	Jurkat	none
IPI00019195.2	RPP38		No	synthesis	Jurkat	none
IPI00025091.3	RPS11		No	synthesis	Jurkat	none
IPI00847579.1	RPS12		No	synthesis	Jurkat	none
IPI00221089.5	RPS13		No	synthesis	Jurkat	none
IPI00479058.2	RPS15		No	synthesis	Jurkat	none
IPI00221091.9	RPS15A		No	synthesis	Jurkat	none
IPI00221092.8	RPS16		No	synthesis	Jurkat	none
IPI00013296.3	RPS18		No	synthesis	Jurkat	none
IPI00215780.5	RPS19		No	synthesis	Jurkat	none
IPI00888474.1	RPS2		No	synthesis	Jurkat	none
IPI00794659.1	RPS20		No	synthesis	Jurkat	none
IPI00387084.1	RPS21		No	synthesis	Jurkat	none
IPI00218606.7	RPS23		No	synthesis	Jurkat	none
IPI00915363.1	RPS24		No	synthesis	Jurkat	none
IPI00012750.3	RPS25		No	synthesis	Jurkat	none
IPI00187140.1	RPS26L1		No	synthesis	Jurkat	none
IPI00179330.6	RPS27A		No	synthesis	Jurkat	none
IPI00888491.1	RPS27L		No	synthesis	Jurkat	none
IPI00887241.1	RPS28		No	synthesis	Jurkat	none
IPI00011253.3	RPS3		Yes	synthesis	Jurkat	none
IPI00472119.2	RPS3A		No	synthesis	Jurkat	none
IPI00217030.10	RPS4X		No	synthesis	Jurkat	none
IPI00643830.1	RPS4Y1		No	synthesis	Jurkat	none
IPI00008433.4	RPS5		No	synthesis	Jurkat	none
IPI00021840.1	RPS6		Yes	synthesis	Jurkat	none
IPI00477982.1	RPS6KA1	KINASE	Yes	synthesis	Jurkat	none
IPI00022536.1	RPS6KA4	KINASE	No	constitutive	Jurkat	none
IPI00216132.1	RPS6KB1	KINASE	Yes	synthesis	Jurkat	none
IPI00217069.6	RPS6KB2	KINASE	No	constitutive	Jurkat	none
IPI00013415.1	RPS7		No	synthesis	Jurkat	none
IPI00872430.1	RPS8		No	synthesis	Jurkat	none
IPI00221088.5	RPS9		No	synthesis	Jurkat	none
IPI00413108.4	RPSA		No	synthesis	Jurkat	none
IPI00166044.1	RPTOR		No	synthesis	Jurkat	none
IPI00013871.1	RRM1		No	synthesis	Jurkat	none
IPI00011118.2	RRM2		No	synthesis	Jurkat	none
IPI00550766.1	RRP1		No	synthesis	Jurkat	none
IPI00101186.6	RRP12		No	synthesis	Jurkat	none
IPI00217862.5	RRP9		No	synthesis	Jurkat	none
IPI00014253.4	RRS1		No	synthesis	Jurkat	none
IPI00008708.5	RSL1D1		No	synthesis	Jurkat	none
IPI00847168.2	RSU1		No	synthesis	Jurkat	none
IPI00021187.4	RUVBL1		No	synthesis	Jurkat	none
IPI00009104.7	RUVBL2		No	synthesis	Jurkat	none
IPI00795015.2	SACS		No	synthesis	Jurkat	none
IPI00005648.1	SAFB2		No	synthesis	Jurkat	none
IPI00217018.2	SAMD9		No	synthesis	Jurkat	none
IPI00402008.4	SAPS1		No	constitutive	Jurkat	none
IPI00555719.1	SATB1		No	synthesis	Jurkat	none
IPI00218397.3	SBF1		No	synthesis	Jurkat	none
IPI00399180.3	SBK1	KINASE	No	synthesis	Jurkat	none
IPI00023649.3	SBNO1		No	synthesis	Jurkat	none
IPI00006280.4	SCAP		No	synthesis	Jurkat	none
IPI00329600.3	SCCPDH		No	synthesis	Jurkat	none
IPI00299468.3	SCD		No	synthesis	Jurkat	none
IPI00014458.1	SCO2		No	synthesis	Jurkat	none
IPI00410666.1	SCRIB		No	synthesis	Jurkat	none
IPI00301618.6	SDCCAG1		No	synthesis	Jurkat	none
IPI00294911.1	SDHB		No	synthesis	Jurkat	none
IPI00641384.2	SEC16A		No	constitutive	Jurkat	none
IPI00026969.4	SEC23IP		No	synthesis	Jurkat	none
IPI00873472.1	SEC24A		No	synthesis	Jurkat	none
IPI00220609.3	SEH1L		No	synthesis	Jurkat	none
IPI00171525.2	SENP3		Yes	constitutive	Jurkat	none
IPI00853078.1	SENP7		No	constitutive	Jurkat	none
IPI00165026.3	SETD3		No	synthesis	Jurkat	none
IPI00018321.5	SETDB1		Yes	synthesis	Jurkat	none
IPI00171821.4	SETMAR		No	synthesis	Jurkat	none
IPI00165995.6	SFRS18		No	synthesis	Jurkat	none
IPI00043564.2	SFXN2		No	synthesis	Jurkat	none
IPI00871988.2	SFXN3		No	synthesis	Jurkat	none
IPI00655852.1	SGK3	KINASE	Yes	constitutive	Jurkat	none
IPI00099463.2	SGPL1		No	synthesis	Jurkat	none
IPI00298928.1	SHOC2		No	synthesis	Jurkat	none
IPI00465265.3	SHQ1		No	constitutive	Jurkat	none
IPI00465291.3	SIK2	KINASE	No	constitutive	Jurkat	none
IPI00640882.1	SIX6		No	synthesis	Jurkat	none
IPI00647217.2	SKIV2L2		No	synthesis	Jurkat	none
IPI00031015.1	SLBP		No	synthesis	Jurkat	none
IPI00171614.2	SLC16A7		No	synthesis	Jurkat	none
IPI00028068.3	SLC25A19		No	synthesis	Jurkat	none
IPI00003004.1	SLC25A22		No	synthesis	Jurkat	none
IPI00022202.3	SLC25A3		No	synthesis	Jurkat	none
IPI00328383.3	SLC25A46		No	synthesis	Jurkat	none
IPI00007188.5	SLC25A5		No	synthesis	Jurkat	none
IPI00291467.7	SLC25A6		No	synthesis	Jurkat	none
IPI00024787.1	SLC27A2		No	synthesis	Jurkat	none
IPI00412147.1	SLC27A4		No	synthesis	Jurkat	none
IPI00873189.1	SLC35B2		No	synthesis	Jurkat	none
IPI00008085.5	SLC39A10		No	synthesis	Jurkat	none
IPI00301100.3	SLC43A3		No	synthesis	Jurkat	none
IPI00171044.8	SLFN11		Yes	constitutive	Jurkat	none
IPI00433279.3	SLFN5		No	synthesis	Jurkat	none
IPI00792743.1	SLTM		No	synthesis	Jurkat	none
IPI00008422.5	SMARCAD1		No	synthesis	Jurkat	none
IPI00386311.2	SMARCAL1		No	constitutive	Jurkat	none
IPI00848321.1	SMARCD2		No	synthesis	Jurkat	none
IPI00411559.2	SMC4		No	synthesis	Jurkat	none
IPI00413265.4	SMC5		No	synthesis	Jurkat	none
IPI00816217.1	SMC6		No	synthesis	Jurkat	none
IPI00890837.1	SMCHD1		No	synthesis	Jurkat	none
IPI00903119.1	SMS		No	synthesis	Jurkat	none
IPI00305833.3	SMU1		No	synthesis	Jurkat	none
IPI00140420.4	SND1		No	synthesis	Jurkat	none
IPI00420014.2	SNRNP200		No	synthesis	Jurkat	none
IPI00297477.3	SNRPA1		No	synthesis	Jurkat	none
IPI00024299.4	SNUPN		No	constitutive	Jurkat	none
IPI00657938.1	SNX18		No	synthesis	Jurkat	none
IPI00001885.1	SNX8		No	synthesis	Jurkat	none
IPI00745125.2	SOAT1		No	synthesis	Jurkat	none
IPI00745406.2	SPAG9		No	synthesis	Jurkat	none
IPI00031608.3	SPATA5L1		No	synthesis	Jurkat	none
IPI00045914.1	SPEN		No	synthesis	Jurkat	none
IPI00328867.6	SRC	KINASE	Yes	synthesis	Jurkat	none
IPI00444046.3	SRCAP		No	synthesis	Jurkat	none
IPI00292020.3	SRM		No	synthesis	Jurkat	none
IPI00157304.1	SSBP3		No	synthesis	Jurkat	none
IPI00219072.5	STK11	KINASE	Yes	synthesis	Jurkat	none
IPI00170934.3	STK11IP		No	synthesis	Jurkat	none
IPI00915837.1	STK16	KINASE	No	synthesis	Jurkat	none
IPI00646659.2	STK17A	KINASE	No	constitutive	Jurkat	none
IPI00916930.1	STK17B	KINASE	No	constitutive	Jurkat	none
IPI00302351.2	STK33	KINASE	No	constitutive	Jurkat	none
IPI00291457.1	STK35	KINASE	No	constitutive	Jurkat	none
IPI00027251.1	STK38	KINASE	Yes	synthesis	Jurkat	none
IPI00004363.1	STK39	KINASE	No	synthesis	Jurkat	none
IPI00300700.4	STRADA	KINASE	No	synthesis	Jurkat	none
IPI00019971.4	STXBP2		No	synthesis	Jurkat	none
IPI00297626.4	STXBP3		No	synthesis	Jurkat	none
IPI00018037.2	SURF2		No	synthesis	Jurkat	none
IPI00022963.3	SYF2		No	constitutive	Jurkat	none
IPI00328144.6	TAF2		No	synthesis	Jurkat	none
IPI00007957.1	TAF6L		No	synthesis	Jurkat	none
IPI00299166.2	TANK		No	constitutive	Jurkat	none
IPI00006283.3	TAOK2	KINASE	No	synthesis	Jurkat	none
IPI00410485.2	TAOK3	KINASE	Yes	synthesis	Jurkat	none
IPI00298447.3	TARBP1		No	synthesis	Jurkat	none
IPI00297333.4	TBC1D24		No	synthesis	Jurkat	none
IPI00550733.6	TBC1D2B		No	synthesis	Jurkat	none
IPI00030774.2	TBCD		No	synthesis	Jurkat	none
IPI00018402.1	TBCE		No	synthesis	Jurkat	none
IPI00293613.2	TBK1	KINASE	Yes	synthesis	Jurkat	none
IPI00006064.4	TBKBP1		No	synthesis	Jurkat	none
IPI00000948.3	TBL2		No	synthesis	Jurkat	none
IPI00383410.2	TBL3		No	synthesis	Jurkat	none
IPI00333201.6	TDG		No	synthesis	Jurkat	none
IPI00000878.4	TEC	KINASE	No	constitutive	Jurkat	none
IPI00016868.3	TELO2		No	synthesis	Jurkat	none
IPI00005733.1	TGFBR1	KINASE	Yes	synthesis	Jurkat	none
IPI00164934.3	TGFBR2	KINASE	Yes	synthesis	Jurkat	none
IPI00550891.3	TGFBRAP1		No	synthesis	Jurkat	none
IPI00894544.2	THADA		No	synthesis	Jurkat	none
IPI00158615.7	THOC2		No	synthesis	Jurkat	none
IPI00549189.4	THOP1		No	synthesis	Jurkat	none
IPI00001546.1	TIMM8B		No	constitutive	Jurkat	none
IPI00643920.3	TKT		No	synthesis	Jurkat	none
IPI00791699.1	TMCO6		No	synthesis	Jurkat	none
IPI00167764.2	TMEM102		No	synthesis	Jurkat	none
IPI00644438.1	TMEM201		No	synthesis	Jurkat	none
IPI00106966.4	TMEM70		No	synthesis	Jurkat	none
IPI00552750.2	TNK2	KINASE	Yes	synthesis	Jurkat	none
IPI00549516.3	TOE1		No	synthesis	Jurkat	none
IPI00879004.1	TOP2A		No	synthesis	Jurkat	none
IPI00027280.2	TOP2B		No	synthesis	Jurkat	none
IPI00292671.1	TOP3B		No	synthesis	Jurkat	none
IPI00742743.1	TP53BP1		No	constitutive	Jurkat	none
IPI00290305.3	TP53RK	KINASE	Yes	synthesis	Jurkat	none
IPI00465028.7	TPI1		Yes	synthesis	Jurkat	none
IPI00218319.3	TPM3		No	constitutive	Jurkat	none
IPI00009943.2	TPT1		No	synthesis	Jurkat	none
IPI00852851.1	TRABD		No	synthesis	Jurkat	none
IPI00292635.1	TRAF2		No	synthesis	Jurkat	none
IPI00478278.1	TREX2		No	synthesis	Jurkat	none
IPI00018971.8	TRIM21		No	synthesis	Jurkat	none
IPI00426252.1	TRIM27		No	synthesis	Jurkat	none
IPI00297113.1	TRIM32		Yes	synthesis	Jurkat	none
IPI00030371.2	TRIM4		No	synthesis	Jurkat	none
IPI00419451.4	TRIM65		No	synthesis	Jurkat	none
IPI00413160.4	TRIOBP		No	constitutive	Jurkat	none
IPI00003505.3	TRIP13		No	synthesis	Jurkat	none
IPI00018840.6	TRIP4		No	constitutive	Jurkat	none
IPI00020508.1	TRMT1		No	synthesis	Jurkat	none
IPI00878912.1	TRMT2A		No	synthesis	Jurkat	none
IPI00455268.4	TRMT5		No	synthesis	Jurkat	none
IPI00099311.3	TRMT6		No	synthesis	Jurkat	none
IPI00177856.9	TRMT61A		No	synthesis	Jurkat	none
IPI00057035.3	TRMT61B		No	synthesis	Jurkat	none
IPI00069084.2	TRRAP	KINASE	No	synthesis	Jurkat	none
IPI00028493.3	TSC2		No	synthesis	Jurkat	none
IPI00427037.1	TSEN2		No	synthesis	Jurkat	none
IPI00550503.2	TTC14		No	synthesis	Jurkat	none
IPI00152685.10	TTC15		No	synthesis	Jurkat	none
IPI00178386.4	TTC21B		No	constitutive	Jurkat	none
IPI00183938.6	TTC27		No	constitutive	Jurkat	none
IPI00005634.3	TTC37		No	synthesis	Jurkat	none
IPI00290812.2	TTF2		No	constitutive	Jurkat	none
IPI00029048.2	TTLL12		No	synthesis	Jurkat	none
IPI00009913.7	TTRAP		No	synthesis	Jurkat	none
IPI00011654.2	TUBB		No	synthesis	Jurkat	none
IPI00029705.2	TUBGCP2		No	synthesis	Jurkat	none
IPI00856117.1	TUBGCP5		No	synthesis	Jurkat	none
IPI00010212.4	TUT1		No	synthesis	Jurkat	none
IPI00470779.2	TXLNA		No	synthesis	Jurkat	none
IPI00395887.4	TXNDC1		No	synthesis	Jurkat	none
IPI00022353.4	TYK2	KINASE	Yes	constitutive	Jurkat	none
IPI00221108.5	TYMS		No	synthesis	Jurkat	none
IPI00303214.5	TYSND1		No	synthesis	Jurkat	none
IPI00000684.4	UAP1		No	synthesis	Jurkat	none
IPI00171127.1	UBAP2		No	synthesis	Jurkat	none
IPI00025707.1	UBASH3A		No	synthesis	Jurkat	none
IPI00154910.4	UBASH3B		No	synthesis	Jurkat	none
IPI00783378.3	UBE2O		No	synthesis	Jurkat	none
IPI00418603.1	UBE2R2		No	synthesis	Jurkat	none
IPI00023087.1	UBE2T		No	synthesis	Jurkat	none
IPI00217405.1	UBR1		No	synthesis	Jurkat	none
IPI00335581.5	UBR3		No	synthesis	Jurkat	none
IPI00844311.1	UCKL1		No	synthesis	Jurkat	none
IPI00289357.4	ULK1	KINASE	Yes	constitutive	Jurkat	none
IPI00910978.1	ULK3	KINASE	No	synthesis	Jurkat	none
IPI00003923.1	UMPS		No	synthesis	Jurkat	none
IPI00013262.1	UNC119		No	constitutive	Jurkat	none
IPI00414629.2	UNC119B		No	constitutive	Jurkat	none
IPI00072534.2	UNC45A		Yes	constitutive	Jurkat	none
IPI00011069.1	UNG		No	synthesis	Jurkat	none
IPI00034049.1	UPF1		No	constitutive	Jurkat	none
IPI00296022.1	UQCRH		No	synthesis	Jurkat	none
IPI00297241.3	URB1		No	synthesis	Jurkat	none
IPI00028980.2	URB2		No	synthesis	Jurkat	none
IPI00845273.1	URG4		No	synthesis	Jurkat	none
IPI00747391.3	USP3		No	synthesis	Jurkat	none
IPI00107113.3	UTP14A		No	synthesis	Jurkat	none
IPI00152708.3	UTP15		No	synthesis	Jurkat	none
IPI00000733.4	UTP18		No	synthesis	Jurkat	none
IPI00004970.3	UTP20		No	synthesis	Jurkat	none
IPI00020128.2	UTP6		No	synthesis	Jurkat	none
IPI00418471.6	VIM		Yes	constitutive	Jurkat	none
IPI00329528.11	VPRBP		No	synthesis	Jurkat	none
IPI00873376.1	VPS13A		No	synthesis	Jurkat	none
IPI00465428.2	VPS13C		No	synthesis	Jurkat	none
IPI00305438.3	VPS16		No	synthesis	Jurkat	none
IPI00001985.2	VPS18		Yes	synthesis	Jurkat	none
IPI00073179.1	VPS33A		No	synthesis	Jurkat	none
IPI00028051.2	VPS41		Yes	synthesis	Jurkat	none
IPI00090327.1	VPS45		No	synthesis	Jurkat	none
IPI00464985.5	VPS8		No	synthesis	Jurkat	none
IPI00024283.2	WDFY1		No	synthesis	Jurkat	none
IPI00411614.1	WDHD1		No	synthesis	Jurkat	none
IPI00412224.2	WDR11		No	synthesis	Jurkat	none
IPI00032533.3	WDR18		No	synthesis	Jurkat	none
IPI00396243.6	WDR19		No	constitutive	Jurkat	none
IPI00009471.1	WDR3		No	synthesis	Jurkat	none
IPI00106567.2	WDR33		No	synthesis	Jurkat	none
IPI00306130.6	WDR34		No	constitutive	Jurkat	none
IPI00169325.1	WDR36		No	synthesis	Jurkat	none
IPI00025718.2	WDR4		No	synthesis	Jurkat	none
IPI00306934.4	WDR41		No	synthesis	Jurkat	none
IPI00055954.4	WDR43		No	synthesis	Jurkat	none
IPI00444371.3	WDR44		No	synthesis	Jurkat	none
IPI00029811.5	WDR54		No	synthesis	Jurkat	none
IPI00797612.1	WDR6		No	synthesis	Jurkat	none
IPI00470483.10	WDR62		No	synthesis	Jurkat	none
IPI00217240.1	WDR75		No	synthesis	Jurkat	none
IPI00016542.5	WDR76		No	synthesis	Jurkat	none
IPI00062040.1	WDR89		No	synthesis	Jurkat	none
IPI00167822.3	WDSUB1		No	synthesis	Jurkat	none
IPI00025830.1	WEE1	KINASE	Yes	constitutive	Jurkat	none
IPI00029107.1	WRN		No	synthesis	Jurkat	none
IPI00163084.3	XAB2		No	synthesis	Jurkat	none
IPI00156793.5	XPC		No	synthesis	Jurkat	none
IPI00640703.3	XPO5		No	synthesis	Jurkat	none
IPI00220834.8	XRCC5		No	synthesis	Jurkat	none
IPI00644712.4	XRCC6		No	synthesis	Jurkat	none
IPI00012197.1	XTP3TPA		No	synthesis	Jurkat	none
IPI00008536.3	YEATS4		No	synthesis	Jurkat	none
IPI00013981.4	YES1	KINASE	Yes	synthesis	Jurkat	none
IPI00384180.4	YRDC		No	synthesis	Jurkat	none
IPI00216318.5	YWHAB		No	constitutive	Jurkat	none
IPI00000816.1	YWHAE		No	constitutive	Jurkat	none
IPI00220642.7	YWHAG		No	constitutive	Jurkat	none
IPI00216319.3	YWHAH		No	constitutive	Jurkat	none
IPI00018146.1	YWHAQ		No	constitutive	Jurkat	none
IPI00879359.1	YWHAZ		No	constitutive	Jurkat	none
IPI00329638.11	ZAK	KINASE	No	synthesis	Jurkat	none
IPI00329789.8	ZAP70	KINASE	Yes	constitutive	Jurkat	none
IPI00291064.4	ZFAND1		No	synthesis	Jurkat	none
IPI00514213.2	ZFAND5		No	synthesis	Jurkat	none
IPI00743894.2	ZFC3H1		No	synthesis	Jurkat	none
IPI00302607.5	ZMIZ2		No	synthesis	Jurkat	none
IPI00294603.6	ZMYM2		No	constitutive	Jurkat	none
IPI00641109.1	ZMYM3		No	synthesis	Jurkat	none
IPI00477949.1	ZMYM4		No	constitutive	Jurkat	none
IPI00000725.4	ZNF451		No	constitutive	Jurkat	none
IPI00003318.1	ZNHIT2		No	constitutive	Jurkat	none
IPI00294008.4	ZWINT		No	constitutive	Jurkat	none
IPI00105518.5	MARCH6		No	constitutive	MCF7	none
IPI00153055.7	SEPT10		No	synthesis	MCF7	none
IPI00024143.4	AAAS		No	synthesis	MCF7	none
IPI00217272.7	AACS		No	constitutive	MCF7	none
IPI00910701.1	AARS		No	constitutive	MCF7	none
IPI00748490.1	AARSD1		No	constitutive	MCF7	none
IPI00006674.1	ABCC3		No	synthesis	MCF7	none
IPI00303207.3	ABCE1		No	synthesis	MCF7	none
IPI00068506.1	ABCF2		No	synthesis	MCF7	none
IPI00221171.4	ABL1	KINASE	Yes	synthesis	MCF7	none
IPI00329488.4	ABL2	KINASE	No	constitutive	MCF7	none
IPI00030389.1	ABR		No	synthesis	MCF7	none
IPI00420065.3	ACAD11		No	synthesis	MCF7	none
IPI00008485.1	ACO1		No	synthesis	MCF7	none
IPI00289983.3	ACPP		No	constitutive	MCF7	none
IPI00302690.5	ACTR10		No	constitutive	MCF7	none
IPI00029219.1	ACVR1	KINASE	No	synthesis	MCF7	none
IPI00005732.1	ACVR1B	KINASE	Yes	constitutive	MCF7	none
IPI00903077.1	ACVR2A	KINASE	No	synthesis	MCF7	none
IPI00030099.2	ADCY9		No	synthesis	MCF7	none
IPI00012497.2	ADRBK1	KINASE	Yes	constitutive	MCF7	none
IPI00026904.2	ADSL		No	constitutive	MCF7	none
IPI00396310.5	AFF1		No	constitutive	MCF7	none
IPI00001091.4	AFG3L2		No	synthesis	MCF7	none
IPI00217957.4	AHCTF1		No	synthesis	MCF7	none
IPI00021008.1	AHR		Yes	constitutive	MCF7	none
IPI00022585.2	AKAP1		No	synthesis	MCF7	none
IPI00012866.2	AKT1	KINASE	Yes	constitutive	MCF7	none
IPI00012870.1	AKT2	KINASE	Yes	synthesis	MCF7	none
IPI00026663.2	ALDH1A3		No	synthesis	MCF7	none
IPI00014482.3	ALKBH1		No	synthesis	MCF7	none
IPI00033907.1	ANAPC1		No	synthesis	MCF7	none
IPI00002551.4	ANAPC4		No	synthesis	MCF7	none
IPI00008247.2	ANAPC5		No	synthesis	MCF7	none
IPI00008248.4	ANAPC7		No	synthesis	MCF7	none
IPI00159899.9	ANKFY1		No	constitutive	MCF7	none
IPI00470422.1	ANKMY2		Yes	constitutive	MCF7	none
IPI00221285.5	ANKRD50		No	synthesis	MCF7	none
IPI00398957.5	ANKRD52		No	constitutive	MCF7	none
IPI00418169.3	ANXA2		Yes	constitutive	MCF7	none
IPI00027178.1	AP1G2		No	synthesis	MCF7	none
IPI00304577.3	AP2A1		No	synthesis	MCF7	none
IPI00219840.4	AP2S1		No	constitutive	MCF7	none
IPI00021129.4	AP3B1		No	synthesis	MCF7	none
IPI00337741.4	APEH		No	synthesis	MCF7	none
IPI00031030.1	APLP2		No	constitutive	MCF7	none
IPI00006608.1	APP		No	constitutive	MCF7	none
IPI00007393.5	APPBP2		No	constitutive	MCF7	none
IPI00297572.5	AQR		No	synthesis	MCF7	none
IPI00020578.2	ARAF	KINASE	No	constitutive	MCF7	none
IPI00013184.1	ARD1A		No	synthesis	MCF7	none
IPI00328279.1	ARHGAP12		No	synthesis	MCF7	none
IPI00413517.6	ARHGEF10		No	constitutive	MCF7	none
IPI00513819.2	ARHGEF10L		No	synthesis	MCF7	none
IPI00470537.2	ARID2		No	synthesis	MCF7	none
IPI00908403.1	ARL2		No	constitutive	MCF7	none
IPI00020196.5	ARMC6		No	constitutive	MCF7	none
IPI00829927.1	ARMC9		No	synthesis	MCF7	none
IPI00166858.3	ARRDC1		No	synthesis	MCF7	none
IPI00022058.3	ASAP2		No	constitutive	MCF7	none
IPI00430472.2	ASCC3		No	synthesis	MCF7	none
IPI00479385.4	ASMTL		No	synthesis	MCF7	none
IPI00170548.1	ATAD2		No	synthesis	MCF7	none
IPI00152990.7	ATG2B		No	synthesis	MCF7	none
IPI00007404.1	ATG7		No	synthesis	MCF7	none
IPI00784119.1	ATP6AP1		No	constitutive	MCF7	none
IPI00007682.2	ATP6V1A		No	constitutive	MCF7	none
IPI00304911.4	ATP6V1B1		No	constitutive	MCF7	none
IPI00007812.1	ATP6V1B2		No	constitutive	MCF7	none
IPI00412298.3	ATR	KINASE	No	synthesis	MCF7	none
IPI00397348.5	AVL9		No	synthesis	MCF7	none
IPI00909309.1	B4E3W0_HUMAN		No	constitutive	MCF7	none
IPI00024291.2	BAD		No	constitutive	MCF7	none
IPI00332097.3	BCAS3		No	constitutive	MCF7	none
IPI00299635.6	BIRC6		No	synthesis	MCF7	none
IPI00873294.1	BLMH		No	constitutive	MCF7	none
IPI00219910.2	BLVRB		No	constitutive	MCF7	none
IPI00550949.3	BMP7		No	constitutive	MCF7	none
IPI00005731.2	BMPR1A	KINASE	Yes	constitutive	MCF7	none
IPI00010862.2	BMPR1B	KINASE	No	synthesis	MCF7	none
IPI00783156.1	BMPR2	KINASE	No	synthesis	MCF7	none
IPI00028955.4	BOP1		No	synthesis	MCF7	none
IPI00412408.1	BRCA2		Yes	synthesis	MCF7	none
IPI00218992.4	BRCC3		No	synthesis	MCF7	none
IPI00012500.1	BRIP1		No	synthesis	MCF7	none
IPI00289944.5	BRWD1		No	synthesis	MCF7	none
IPI00301791.6	BSPRY		No	synthesis	MCF7	none
IPI00221035.4	BTF3		No	synthesis	MCF7	none
IPI00328987.3	BYSL		No	synthesis	MCF7	none
IPI00848276.1	C10ORF18		No	synthesis	MCF7	none
IPI00296156.3	C10ORF33		No	synthesis	MCF7	none
IPI00550986.4	C12ORF11		No	synthesis	MCF7	none
IPI00477539.3	C14ORF102		No	synthesis	MCF7	none
IPI00742988.2	C14ORF80		No	synthesis	MCF7	none
IPI00302658.6	C14ORF94		No	synthesis	MCF7	none
IPI00306017.3	C15ORF44		No	synthesis	MCF7	none
IPI00867503.1	C17ORF71		No	constitutive	MCF7	none
IPI00149964.6	C18ORF8		No	synthesis	MCF7	none
IPI00012669.2	C19ORF61		No	constitutive	MCF7	none
IPI00004290.3	C1ORF107		No	synthesis	MCF7	none
IPI00386043.6	C1ORF27		No	synthesis	MCF7	none
IPI00032413.1	C1ORF43		No	constitutive	MCF7	none
IPI00790553.2	C20ORF74		No	synthesis	MCF7	none
IPI00643747.1	C22ORF30		No	constitutive	MCF7	none
IPI00412376.2	C2ORF28		No	constitutive	MCF7	none
IPI00790098.2	C3ORF63		No	synthesis	MCF7	none
IPI00029372.2	C4ORF15		No	synthesis	MCF7	none
IPI00396048.4	C4ORF41		No	synthesis	MCF7	none
IPI00855846.1	C6ORF115		No	synthesis	MCF7	none
IPI00298007.3	C6ORF150		No	synthesis	MCF7	none
IPI00394816.2	C6ORF167		No	constitutive	MCF7	none
IPI00002270.3	C6ORF211		No	synthesis	MCF7	none
IPI00658145.3	C7ORF27		No	constitutive	MCF7	none
IPI00477526.2	C7ORF28A		No	constitutive	MCF7	none
IPI00166873.3	C9ORF23		No	synthesis	MCF7	none
IPI00170972.2	C9ORF64		No	synthesis	MCF7	none
IPI00395627.3	CACYBP		No	constitutive	MCF7	none
IPI00301263.2	CAD		No	synthesis	MCF7	none
IPI00384264.2	CADPS2		No	synthesis	MCF7	none
IPI00008274.7	CAP1		No	synthesis	MCF7	none
IPI00011285.1	CAPN1		Yes	synthesis	MCF7	none
IPI00872686.1	CAPN2		No	constitutive	MCF7	none
IPI00643994.1	CAPN5		No	synthesis	MCF7	none
IPI00003765.1	CAPN7		No	synthesis	MCF7	none
IPI00025084.3	CAPNS1		No	synthesis	MCF7	none
IPI00639957.2	CARM1		Yes	synthesis	MCF7	none
IPI00784147.2	CBX6		No	constitutive	MCF7	none
IPI00302647.4	CC2D1A		No	synthesis	MCF7	none
IPI00877863.1	CCNC		No	synthesis	MCF7	none
IPI00028098.1	CCND1		No	constitutive	MCF7	none
IPI00014085.1	CCNE2		No	constitutive	MCF7	none
IPI00021305.1	CCNH		No	synthesis	MCF7	none
IPI00253036.5	CD99		No	constitutive	MCF7	none
IPI00026689.4	CDC2	KINASE	Yes	synthesis	MCF7	none
IPI00216683.6	CDC25C		Yes	synthesis	MCF7	none
IPI00215999.1	CDC2L1	KINASE	Yes	constitutive	MCF7	none
IPI00456970.1	CDC2L5	KINASE	No	synthesis	MCF7	none
IPI00250316.1	CDC2L6	KINASE	Yes	synthesis	MCF7	none
IPI00477763.4	CDC42BPB	KINASE	No	synthesis	MCF7	none
IPI00454910.1	CDC42BPG	KINASE	No	constitutive	MCF7	none
IPI00747243.2	CDH3		No	constitutive	MCF7	none
IPI00014873.2	CDK10	KINASE	No	synthesis	MCF7	none
IPI00007811.1	CDK4	KINASE	Yes	constitutive	MCF7	none
IPI00023530.7	CDK5	KINASE	No	constitutive	MCF7	none
IPI00000685.1	CDK7	KINASE	No	synthesis	MCF7	none
IPI00552413.2	CDK9	KINASE	Yes	synthesis	MCF7	none
IPI00746301.2	CDKL5	KINASE	No	constitutive	MCF7	none
IPI00009384.5	CDKN1A		No	constitutive	MCF7	none
IPI00096899.6	CDT1		No	synthesis	MCF7	none
IPI00027486.3	CEACAM5		No	synthesis	MCF7	none
IPI00003384.1	CELSR1		No	constitutive	MCF7	none
IPI00015346.1	CELSR2		No	constitutive	MCF7	none
IPI00009668.3	CENPH		No	synthesis	MCF7	none
IPI00552142.1	CENPI		No	synthesis	MCF7	none
IPI00181166.2	CENPL		No	synthesis	MCF7	none
IPI00645096.1	CENPN		No	synthesis	MCF7	none
IPI00249529.4	CEP78		No	synthesis	MCF7	none
IPI00238469.6	CEP97		No	synthesis	MCF7	none
IPI00295595.2	CERCAM		No	constitutive	MCF7	none
IPI00011857.1	CHAF1B		No	synthesis	MCF7	none
IPI00220289.7	CHD6		No	constitutive	MCF7	none
IPI00023664.3	CHEK1	KINASE	Yes	synthesis	MCF7	none
IPI00005104.1	CHUK	KINASE	Yes	constitutive	MCF7	none
IPI00239815.9	CIRH1A		No	synthesis	MCF7	none
IPI00719285.1	CIT	KINASE	No	synthesis	MCF7	none
IPI00000692.2	CLIC3		No	synthesis	MCF7	none
IPI00847415.1	CLK3	KINASE	Yes	constitutive	MCF7	none
IPI00026050.1	CLN5		No	constitutive	MCF7	none
IPI00168565.2	CNNM3		No	synthesis	MCF7	none
IPI00790411.1	CNOT10		No	synthesis	MCF7	none
IPI00008205.3	CNOT6		No	constitutive	MCF7	none
IPI00295501.1	CNOT8		No	constitutive	MCF7	none
IPI00783931.3	COL18A1		No	synthesis	MCF7	none
IPI00743772.2	COMMD7		No	constitutive	MCF7	none
IPI00305212.5	COMMD9		No	constitutive	MCF7	none
IPI00646493.1	COPA		No	synthesis	MCF7	none
IPI00220219.6	COPB2		No	synthesis	MCF7	none
IPI00010133.3	CORO1A		No	synthesis	MCF7	none
IPI00007058.1	CORO1B		No	synthesis	MCF7	none
IPI00867509.1	CORO1C		No	synthesis	MCF7	none
IPI00023736.2	CORO2A		No	synthesis	MCF7	none
IPI00027996.1	CORO7		No	synthesis	MCF7	none
IPI00026219.4	CPSF1		No	synthesis	MCF7	none
IPI00063404.8	CPSF3L		No	synthesis	MCF7	none
IPI00032038.4	CPT1A		No	synthesis	MCF7	none
IPI00006034.1	CRIP2		No	synthesis	MCF7	none
IPI00021175.1	CRKRS	KINASE	No	synthesis	MCF7	none
IPI00013212.1	CSK	KINASE	No	synthesis	MCF7	none
IPI00448798.6	CSNK1A1	KINASE	Yes	synthesis	MCF7	none
IPI00011102.2	CSNK1D	KINASE	No	synthesis	MCF7	none
IPI00027729.1	CSNK1E	KINASE	No	synthesis	MCF7	none
IPI00290142.5	CTPS		No	synthesis	MCF7	none
IPI00645702.1	CTPS2		No	synthesis	MCF7	none
IPI00022810.1	CTSC		No	synthesis	MCF7	none
IPI00012887.1	CTSL1		No	constitutive	MCF7	none
IPI00014310.3	CUL1		Yes	synthesis	MCF7	none
IPI00014311.4	CUL2		Yes	synthesis	MCF7	none
IPI00014312.1	CUL3		Yes	synthesis	MCF7	none
IPI00419273.5	CUL4A		Yes	synthesis	MCF7	none
IPI00480142.2	CUL4B		Yes	synthesis	MCF7	none
IPI00001690.2	CUL7		No	constitutive	MCF7	none
IPI00101600.5	CWF19L1		No	synthesis	MCF7	none
IPI00152156.6	CXXC5		No	synthesis	MCF7	none
IPI00218433.5	CYBA		No	constitutive	MCF7	none
IPI00003451.2	CYP1B1		No	constitutive	MCF7	none
IPI00295772.5	CYP51A1		No	constitutive	MCF7	none
IPI00448095.3	DCXR		No	constitutive	MCF7	none
IPI00293464.5	DDB1		No	synthesis	MCF7	none
IPI00657861.1	DDR1	KINASE	Yes	constitutive	MCF7	none
IPI00032899.5	DDX43		No	constitutive	MCF7	none
IPI00017617.1	DDX5		No	synthesis	MCF7	none
IPI00641666.2	DENND2D		No	constitutive	MCF7	none
IPI00746398.1	DENND4C		No	constitutive	MCF7	none
IPI00306280.3	DENR		No	synthesis	MCF7	none
IPI00165970.1	DGCR8		No	synthesis	MCF7	none
IPI00333143.3	DGKA		No	synthesis	MCF7	none
IPI00003293.1	DGKE		No	synthesis	MCF7	none
IPI00887771.1	DHFR		No	synthesis	MCF7	none
IPI00217413.3	DHX29		No	synthesis	MCF7	none
IPI00644447.2	DHX32		No	constitutive	MCF7	none
IPI00302860.2	DHX33		No	synthesis	MCF7	none
IPI00027415.2	DHX36		No	synthesis	MCF7	none
IPI00217630.1	DHX37		No	synthesis	MCF7	none
IPI00294211.2	DHX38		No	synthesis	MCF7	none
IPI00410110.3	DHX40		No	synthesis	MCF7	none
IPI00168885.5	DHX57		No	synthesis	MCF7	none
IPI00844578.1	DHX9		No	synthesis	MCF7	none
IPI00219036.5	DICER1		No	synthesis	MCF7	none
IPI00619921.3	DIDO1		No	synthesis	MCF7	none
IPI00465045.2	DIP2B		No	synthesis	MCF7	none
IPI00032087.4	DIP2C		No	synthesis	MCF7	none
IPI00873935.1	DKC1		No	synthesis	MCF7	none
IPI00152542.1	DMXL2		No	constitutive	MCF7	none
IPI00307259.11	DNAJC13		No	synthesis	MCF7	none
IPI00792788.1	DOCK5		No	constitutive	MCF7	none
IPI00184772.6	DOCK6		No	constitutive	MCF7	none
IPI00513791.2	DOCK7		No	synthesis	MCF7	none
IPI00797373.4	DOCK8		No	constitutive	MCF7	none
IPI00007165.1	DOLK		No	constitutive	MCF7	none
IPI00294653.2	DOPEY2		No	constitutive	MCF7	none
IPI00604777.5	DPP9		No	synthesis	MCF7	none
IPI00029772.2	DPYD		No	constitutive	MCF7	none
IPI00031836.3	DRG1		No	synthesis	MCF7	none
IPI00306353.3	DUSP23		No	constitutive	MCF7	none
IPI00744015.1	DYNC1I2		No	synthesis	MCF7	none
IPI00304942.3	DYRK2	KINASE	Yes	constitutive	MCF7	none
IPI00376317.4	EDC4		No	constitutive	MCF7	none
IPI00396485.3	EEF1A1		No	constitutive	MCF7	none
IPI00014424.1	EEF1A2		No	constitutive	MCF7	none
IPI00186290.6	EEF2		No	synthesis	MCF7	none
IPI00293026.7	EFTUD1		No	synthesis	MCF7	none
IPI00018274.1	EGFR	KINASE	Yes	synthesis	MCF7	none
IPI00017184.2	EHD1		No	synthesis	MCF7	none
IPI00232533.5	EIF1AP1		No	synthesis	MCF7	none
IPI00012462.1	EIF2A		No	synthesis	MCF7	none
IPI00303053.6	EIF2AK3	KINASE	Yes	constitutive	MCF7	none
IPI00163851.5	EIF2AK4	KINASE	Yes	synthesis	MCF7	none
IPI00028083.1	EIF2B2		No	synthesis	MCF7	none
IPI00011898.3	EIF2B5		No	synthesis	MCF7	none
IPI00745433.2	EIF2C2		Yes	synthesis	MCF7	none
IPI00297982.7	EIF2S3		No	synthesis	MCF7	none
IPI00719752.2	EIF3B		No	synthesis	MCF7	none
IPI00013068.1	EIF3E		No	synthesis	MCF7	none
IPI00654777.2	EIF3F		No	synthesis	MCF7	none
IPI00290460.3	EIF3G		No	synthesis	MCF7	none
IPI00908416.1	EIF4E		No	synthesis	MCF7	none
IPI00552639.2	EIF4G1		No	synthesis	MCF7	none
IPI00217918.1	ELMOD2		No	synthesis	MCF7	none
IPI00642369.2	ELP2		No	constitutive	MCF7	none
IPI00165477.6	ELP3		No	constitutive	MCF7	none
IPI00015944.3	EML2		No	synthesis	MCF7	none
IPI00910363.1	EML3		No	synthesis	MCF7	none
IPI00001466.2	EML4		No	synthesis	MCF7	none
IPI00290614.7	ENDOG		No	constitutive	MCF7	none
IPI00167535.6	EP400		No	synthesis	MCF7	none
IPI00294250.2	EPHA1	KINASE	Yes	synthesis	MCF7	none
IPI00021267.1	EPHA2	KINASE	Yes	constitutive	MCF7	none
IPI00008318.1	EPHA4	KINASE	Yes	synthesis	MCF7	none
IPI00016645.3	EPHA7	KINASE	No	synthesis	MCF7	none
IPI00021275.4	EPHB2	KINASE	No	synthesis	MCF7	none
IPI00289329.2	EPHB3	KINASE	No	synthesis	MCF7	none
IPI00289342.1	EPHB4	KINASE	No	synthesis	MCF7	none
IPI00300384.3	ERBB2	KINASE	Yes	constitutive	MCF7	none
IPI00438286.2	ERBB2IP		No	synthesis	MCF7	none
IPI00298285.1	ERBB3	KINASE	Yes	synthesis	MCF7	none
IPI00016371.1	ERBB4	KINASE	Yes	synthesis	MCF7	none
IPI00029728.3	ERCC2		No	synthesis	MCF7	none
IPI00747053.2	ERCC3		No	synthesis	MCF7	none
IPI00219179.6	ERCC4		No	synthesis	MCF7	none
IPI00015974.2	ERN1	KINASE	Yes	constitutive	MCF7	none
IPI00397474.1	ESPL1		No	synthesis	MCF7	none
IPI00294982.1	ESR1		Yes	synthesis	MCF7	none
IPI00429191.3	ETF1		No	synthesis	MCF7	none
IPI00012107.2	FAAH		No	synthesis	MCF7	none
IPI00011919.1	FADD		No	constitutive	MCF7	none
IPI00784651.7	FADS1		No	constitutive	MCF7	none
IPI00004563.5	FAM105A		No	synthesis	MCF7	none
IPI00478616.1	FAM111A		No	synthesis	MCF7	none
IPI00375836.2	FAM111B		No	synthesis	MCF7	none
IPI00783877.2	FAM115C		No	constitutive	MCF7	none
IPI00472054.2	FAM120A		No	synthesis	MCF7	none
IPI00335946.4	FAM120B		No	synthesis	MCF7	none
IPI00394751.1	FAM120C		No	constitutive	MCF7	none
IPI00217616.2	FAM126B		No	synthesis	MCF7	none
IPI00816474.1	FAM127A		No	constitutive	MCF7	none
IPI00647286.1	FAM129B		No	synthesis	MCF7	none
IPI00149375.2	FAM160A2		No	constitutive	MCF7	none
IPI00480103.3	FAM83D		No	constitutive	MCF7	none
IPI00784320.2	FAM83H		No	constitutive	MCF7	none
IPI00006170.2	FANCA		No	constitutive	MCF7	none
IPI00645780.1	FANCB		No	synthesis	MCF7	none
IPI00075081.1	FANCD2		No	synthesis	MCF7	none
IPI00005769.1	FANCG		No	constitutive	MCF7	none
IPI00306518.3	FANCI		No	synthesis	MCF7	none
IPI00031820.3	FARSA		No	synthesis	MCF7	none
IPI00300074.3	FARSB		No	synthesis	MCF7	none
IPI00026781.2	FASN		No	constitutive	MCF7	none
IPI00414973.1	FASTKD5		No	synthesis	MCF7	none
IPI00019770.3	FAU		No	synthesis	MCF7	none
IPI00004341.7	FBXL17		No	synthesis	MCF7	none
IPI00329057.8	FBXL18		Yes	synthesis	MCF7	none
IPI00166767.3	FBXL6		No	constitutive	MCF7	none
IPI00386876.2	FBXO11		No	constitutive	MCF7	none
IPI00375254.1	FBXO18		Yes	synthesis	MCF7	none
IPI00456676.2	FBXO38		Yes	synthesis	MCF7	none
IPI00296788.1	FBXO9		Yes	constitutive	MCF7	none
IPI00873359.1	FBXW11		Yes	synthesis	MCF7	none
IPI00909060.1	FDFT1		No	synthesis	MCF7	none
IPI00554589.3	FECH		No	constitutive	MCF7	none
IPI00029263.2	FER	KINASE	Yes	constitutive	MCF7	none
IPI00220253.1	FGFR3	KINASE	Yes	constitutive	MCF7	none
IPI00556393.1	FGFR4	KINASE	Yes	constitutive	MCF7	none
IPI00031023.1	FLII		No	synthesis	MCF7	none
IPI00909112.1	FNTB		No	constitutive	MCF7	none
IPI00000885.1	FRK	KINASE	Yes	synthesis	MCF7	none
IPI00043622.3	FRMD6		No	synthesis	MCF7	none
IPI00739940.4	FRYL		No	synthesis	MCF7	none
IPI00166153.3	FTSJD2		No	synthesis	MCF7	none
IPI00645739.1	FUK		No	synthesis	MCF7	none
IPI00414913.2	FXYD3		No	constitutive	MCF7	none
IPI00383758.1	G3P1_HUMAN		No	synthesis	MCF7	none
IPI00216008.4	G6PD		No	synthesis	MCF7	none
IPI00022758.3	GAN		Yes	synthesis	MCF7	none
IPI00788737.1	GAPDH		No	synthesis	MCF7	none
IPI00292753.7	GAPVD1		No	constitutive	MCF7	none
IPI00456722.3	GARNL1		No	synthesis	MCF7	none
IPI00025273.1	GART		No	synthesis	MCF7	none
IPI00216199.1	GATA3		No	constitutive	MCF7	none
IPI00296635.5	GBE1		No	synthesis	MCF7	none
IPI00657689.1	GBL		No	synthesis	MCF7	none
IPI00001159.10	GCN1L1		No	constitutive	MCF7	none
IPI00031461.2	GDI2		No	synthesis	MCF7	none
IPI00789740.1	GEMIN4		No	constitutive	MCF7	none
IPI00291783.3	GEMIN5		No	constitutive	MCF7	none
IPI00301879.3	GEMIN8		No	synthesis	MCF7	none
IPI00305698.2	GGCX		No	constitutive	MCF7	none
IPI00107366.3	GKAP1		No	constitutive	MCF7	none
IPI00000695.1	GNA14		No	synthesis	MCF7	none
IPI00641950.4	GNB2L1		No	synthesis	MCF7	none
IPI00219029.3	GOT1		No	constitutive	MCF7	none
IPI00910781.1	GPI		No	synthesis	MCF7	none
IPI00180434.3	GRAMD1A		No	constitutive	MCF7	none
IPI00478472.3	GREB1		No	constitutive	MCF7	none
IPI00220242.6	GRK6	KINASE	Yes	synthesis	MCF7	none
IPI00296713.4	GRN		No	constitutive	MCF7	none
IPI00003052.4	GRTP1		No	synthesis	MCF7	none
IPI00397836.1	GSG2	KINASE	No	synthesis	MCF7	none
IPI00292228.1	GSK3A	KINASE	Yes	constitutive	MCF7	none
IPI00216190.1	GSK3B	KINASE	Yes	synthesis	MCF7	none
IPI00426640.1	GTF2H2		No	synthesis	MCF7	none
IPI00454912.1	GTF2IRD1		No	constitutive	MCF7	none
IPI00414482.2	GTF3C1		No	synthesis	MCF7	none
IPI00878252.1	GTF3C2		No	synthesis	MCF7	none
IPI00015806.3	GTF3C3		No	constitutive	MCF7	none
IPI00016725.2	GTF3C4		No	synthesis	MCF7	none
IPI00303868.1	GYS1		No	synthesis	MCF7	none
IPI00296535.1	HACL1		No	synthesis	MCF7	none
IPI00024719.1	HAT1		No	synthesis	MCF7	none
IPI00641743.2	HCFC1		No	synthesis	MCF7	none
IPI00646510.2	HCK	KINASE	Yes	synthesis	MCF7	none
IPI00005711.4	HDAC6		Yes	constitutive	MCF7	none
IPI00024279.4	HEATR1		No	synthesis	MCF7	none
IPI00783902.1	HEATR5A		No	synthesis	MCF7	none
IPI00464999.2	HEATR6		No	constitutive	MCF7	none
IPI00889514.1	HEATR7A		No	constitutive	MCF7	none
IPI00328911.2	HECTD1		No	constitutive	MCF7	none
IPI00022479.6	HERC1		No	synthesis	MCF7	none
IPI00005826.1	HERC2		No	synthesis	MCF7	none
IPI00333067.3	HERC4		Yes	constitutive	MCF7	none
IPI00896511.1	HERC5		No	constitutive	MCF7	none
IPI00024417.1	HIP1R		No	synthesis	MCF7	none
IPI00747261.3	HIPK1	KINASE	No	synthesis	MCF7	none
IPI00099522.2	HIPK3	KINASE	No	constitutive	MCF7	none
IPI00217560.3	HIRA		No	synthesis	MCF7	none
IPI00908639.1	HISPPD1		No	synthesis	MCF7	none
IPI00021770.1	HMGCR		No	constitutive	MCF7	none
IPI00219344.4	HPCAL1		No	constitutive	MCF7	none
IPI00056324.1	HPS3		No	constitutive	MCF7	none
IPI00382470.3	HSP90AA1		No	constitutive	MCF7	none
IPI00414676.6	HSP90AB1		No	constitutive	MCF7	none
IPI00003362.2	HSPA5		No	constitutive	MCF7	none
IPI00002335.1	HTT		Yes	synthesis	MCF7	none
IPI00220373.5	IDE		No	synthesis	MCF7	none
IPI00307430.5	IFT122		No	constitutive	MCF7	none
IPI00642186.1	IFT140		No	synthesis	MCF7	none
IPI00019148.1	IGBP1		No	synthesis	MCF7	none
IPI00027232.3	IGF1R	KINASE	Yes	constitutive	MCF7	none
IPI00297284.1	IGFBP2		No	constitutive	MCF7	none
IPI00293735.2	IKBKAP		No	constitutive	MCF7	none
IPI00024709.1	IKBKB	KINASE	Yes	constitutive	MCF7	none
IPI00029045.1	IKBKE	KINASE	Yes	synthesis	MCF7	none
IPI00641117.2	IKBKG		Yes	constitutive	MCF7	none
IPI00013219.1	ILK	KINASE	Yes	constitutive	MCF7	none
IPI00291510.3	IMPDH2		No	synthesis	MCF7	none
IPI00022020.4	INPP4B		No	synthesis	MCF7	none
IPI00374574.2	INPP5K		No	synthesis	MCF7	none
IPI00025803.3	INSR	KINASE	Yes	constitutive	MCF7	none
IPI00740961.5	INTS1		No	synthesis	MCF7	none
IPI00446765.2	INTS4		No	constitutive	MCF7	none
IPI00015922.2	INTS6		No	synthesis	MCF7	none
IPI00743871.2	INTS7		No	synthesis	MCF7	none
IPI00375653.5	INTS8		No	synthesis	MCF7	none
IPI00290514.1	INTS9		No	synthesis	MCF7	none
IPI00102316.3	IPI00102316.3		No	synthesis	MCF7	none
IPI00398009.2	IPO4		Yes	constitutive	MCF7	none
IPI00328905.5	IQGAP3		No	synthesis	MCF7	none
IPI00293652.1	IRAK1	KINASE	Yes	constitutive	MCF7	none
IPI00007641.2	IRAK4	KINASE	No	synthesis	MCF7	none
IPI00008726.3	IREB2		No	synthesis	MCF7	none
IPI00003031.3	ISOC2		No	constitutive	MCF7	none
IPI00013744.1	ITGA2		No	synthesis	MCF7	none
IPI00290043.1	ITGA3		No	synthesis	MCF7	none
IPI00027505.2	ITGAV		No	synthesis	MCF7	none
IPI00217561.2	ITGB1		No	synthesis	MCF7	none
IPI00027422.1	ITGB4		No	synthesis	MCF7	none
IPI00031821.1	ITM2B		No	constitutive	MCF7	none
IPI00291607.2	ITPR3		Yes	synthesis	MCF7	none
IPI00784013.1	JAK1	KINASE	Yes	constitutive	MCF7	none
IPI00002579.4	JARID1B		No	constitutive	MCF7	none
IPI00013185.8	JARID1C		No	constitutive	MCF7	none
IPI00023756.2	JARID2		No	constitutive	MCF7	none
IPI00013205.6	JMJD2B		Yes	synthesis	MCF7	none
IPI00013439.3	JUNB		No	synthesis	MCF7	none
IPI00293363.2	KBTBD2		No	synthesis	MCF7	none
IPI00373894.6	KIAA0100		No	synthesis	MCF7	none
IPI00790491.1	KIAA0101		No	constitutive	MCF7	none
IPI00748472.2	KIAA0196		No	synthesis	MCF7	none
IPI00011702.4	KIAA0406		Yes	constitutive	MCF7	none
IPI00465123.6	KIAA0415		No	constitutive	MCF7	none
IPI00514340.1	KIAA0859		No	constitutive	MCF7	none
IPI00657720.1	KIAA0999	KINASE	No	synthesis	MCF7	none
IPI00298991.8	KIAA1033		No	synthesis	MCF7	none
IPI00514897.3	KIAA1244		No	synthesis	MCF7	none
IPI00477355.3	KIAA1279		No	constitutive	MCF7	none
IPI00023330.3	KIAA1468		No	constitutive	MCF7	none
IPI00642126.3	KIAA1618		No	synthesis	MCF7	none
IPI00887097.1	KIAA1627		No	synthesis	MCF7	none
IPI00748360.2	KIAA1797		No	synthesis	MCF7	none
IPI00142487.2	KIAA1804	KINASE	No	constitutive	MCF7	none
IPI00295487.5	KIF13A		No	constitutive	MCF7	none
IPI00299554.3	KIF14		No	synthesis	MCF7	none
IPI00024975.2	KIF15		No	synthesis	MCF7	none
IPI00397383.2	KIF1B		No	constitutive	MCF7	none
IPI00827503.1	KIF20B		No	constitutive	MCF7	none
IPI00012837.1	KIF5B		No	constitutive	MCF7	none
IPI00027726.1	KLF3		No	synthesis	MCF7	none
IPI00003793.1	KLHDC2		No	constitutive	MCF7	none
IPI00152182.1	KLHDC4		No	constitutive	MCF7	none
IPI00296724.2	KLHL36		Yes	synthesis	MCF7	none
IPI00001458.1	KNTC1		No	constitutive	MCF7	none
IPI00418142.2	KRIT1		No	constitutive	MCF7	none
IPI00003818.1	KYNU		No	synthesis	MCF7	none
IPI00641990.1	LAS1L		No	synthesis	MCF7	none
IPI00005858.1	LATS1	KINASE	Yes	constitutive	MCF7	none
IPI00016690.2	LATS2	KINASE	Yes	constitutive	MCF7	none
IPI00217966.7	LDHA		No	synthesis	MCF7	none
IPI00000070.1	LDLR		No	constitutive	MCF7	none
IPI00293303.1	LGMN		Yes	constitutive	MCF7	none
IPI00291702.2	LIMK1	KINASE	Yes	constitutive	MCF7	none
IPI00025698.2	LIMK2	KINASE	Yes	constitutive	MCF7	none
IPI00917064.1	LIMS1		No	constitutive	MCF7	none
IPI00105532.3	LLGL1		No	synthesis	MCF7	none
IPI00871151.1	LLGL2		No	synthesis	MCF7	none
IPI00888660.1	LOC100129028		No	synthesis	MCF7	none
IPI00550361.7	LOC100134303		No	synthesis	MCF7	none
IPI00872208.2	LOC27320		No	constitutive	MCF7	none
IPI00307029.5	LOC81691		No	constitutive	MCF7	none
IPI00556641.3	LPIN3		No	synthesis	MCF7	none
IPI00002255.4	LRBA		No	synthesis	MCF7	none
IPI00783568.1	LRCH1		No	synthesis	MCF7	none
IPI00385649.2	LRCH3		No	synthesis	MCF7	none
IPI00000173.4	LRCH4		No	synthesis	MCF7	none
IPI00414231.3	LRP10		No	constitutive	MCF7	none
IPI00427739.1	LRRC1		No	synthesis	MCF7	none
IPI00152998.3	LRRC40		No	constitutive	MCF7	none
IPI00397575.3	LRRC41		No	constitutive	MCF7	none
IPI00170935.1	LRRC47		No	constitutive	MCF7	none
IPI00470576.4	LRRC57		No	synthesis	MCF7	none
IPI00290511.2	LRRC68		No	synthesis	MCF7	none
IPI00002070.6	LRRC8A		No	synthesis	MCF7	none
IPI00419535.5	LRRC8E		No	synthesis	MCF7	none
IPI00300805.4	LRSAM1		Yes	synthesis	MCF7	none
IPI00069309.5	LRWD1		No	synthesis	MCF7	none
IPI00009747.1	LSS		No	synthesis	MCF7	none
IPI00106687.4	LXN		No	synthesis	MCF7	none
IPI00298625.2	LYN	KINASE	Yes	synthesis	MCF7	none
IPI00376087.3	MACC1		No	synthesis	MCF7	none
IPI00873960.1	MADD		No	synthesis	MCF7	none
IPI00398845.2	MAGED1		No	constitutive	MCF7	none
IPI00396185.2	MAK10		No	synthesis	MCF7	none
IPI00296485.6	MAP1S		No	synthesis	MCF7	none
IPI00219604.3	MAP2K1	KINASE	Yes	synthesis	MCF7	none
IPI00003783.1	MAP2K2	KINASE	Yes	synthesis	MCF7	none
IPI00218858.1	MAP2K3	KINASE	Yes	synthesis	MCF7	none
IPI00158248.3	MAP2K5	KINASE	Yes	synthesis	MCF7	none
IPI00855985.2	MAP3K1	KINASE	Yes	constitutive	MCF7	none
IPI00000977.1	MAP3K11	KINASE	Yes	constitutive	MCF7	none
IPI00513803.3	MAP3K2	KINASE	Yes	synthesis	MCF7	none
IPI00181703.1	MAP3K3	KINASE	Yes	constitutive	MCF7	none
IPI00386260.5	MAP3K4	KINASE	No	constitutive	MCF7	none
IPI00412433.1	MAP3K5	KINASE	Yes	constitutive	MCF7	none
IPI00418221.3	MAP3K6	KINASE	Yes	constitutive	MCF7	none
IPI00295738.1	MAP3K7	KINASE	Yes	synthesis	MCF7	none
IPI00179189.7	MAP3K9	KINASE	Yes	constitutive	MCF7	none
IPI00396171.3	MAP4		No	synthesis	MCF7	none
IPI00149094.4	MAP4K2	KINASE	Yes	constitutive	MCF7	none
IPI00217024.1	MAP4K3	KINASE	No	synthesis	MCF7	none
IPI00604647.1	MAP4K4	KINASE	Yes	synthesis	MCF7	none
IPI00294842.3	MAP4K5	KINASE	No	synthesis	MCF7	none
IPI00018195.3	MAPK3	KINASE	No	synthesis	MCF7	none
IPI00910923.1	MAPK7	KINASE	Yes	constitutive	MCF7	none
IPI00219301.7	MARCKS		No	synthesis	MCF7	none
IPI00555838.1	MARK2	KINASE	No	synthesis	MCF7	none
IPI00028932.7	MAST3	KINASE	No	constitutive	MCF7	none
IPI00074258.3	MASTL	KINASE	No	synthesis	MCF7	none
IPI00328680.2	MCFD2		No	constitutive	MCF7	none
IPI00030356.4	MCL1		No	constitutive	MCF7	none
IPI00031517.1	MCM6		No	synthesis	MCF7	none
IPI00014977.5	MCM9		No	synthesis	MCF7	none
IPI00167941.1	MDN1		No	synthesis	MCF7	none
IPI00030481.3	MED10		No	synthesis	MCF7	none
IPI00004068.2	MED12		No	synthesis	MCF7	none
IPI00037401.4	MED16		No	synthesis	MCF7	none
IPI00479534.4	MED23		No	synthesis	MCF7	none
IPI00006471.3	MELK	KINASE	No	synthesis	MCF7	none
IPI00029756.2	MERTK	KINASE	Yes	synthesis	MCF7	none
IPI00294528.1	MET	KINASE	No	synthesis	MCF7	none
IPI00853093.2	METTL2B		No	synthesis	MCF7	none
IPI00009755.3	METTL3		No	synthesis	MCF7	none
IPI00642329.2	MFN2		No	synthesis	MCF7	none
IPI00000138.1	MGAT1		No	synthesis	MCF7	none
IPI00177509.4	MGC52424		No	synthesis	MCF7	none
IPI00477231.3	MGEA5		No	synthesis	MCF7	none
IPI00293276.10	MIF		Yes	constitutive	MCF7	none
IPI00216737.3	MINA		No	synthesis	MCF7	none
IPI00166680.1	MINK1	KINASE	Yes	constitutive	MCF7	none
IPI00396114.1	MKNK2	KINASE	No	constitutive	MCF7	none
IPI00023095.1	MLF2		No	constitutive	MCF7	none
IPI00029754.1	MLH1		No	synthesis	MCF7	none
IPI00012201.1	MLPH		No	synthesis	MCF7	none
IPI00024547.1	MMADHC		No	constitutive	MCF7	none
IPI00793723.1	MNAT1		No	synthesis	MCF7	none
IPI00873106.1	MOBKL1B		No	constitutive	MCF7	none
IPI00004489.1	MOCS3		No	constitutive	MCF7	none
IPI00855820.1	MON2		No	synthesis	MCF7	none
IPI00455518.5	MORC2		No	synthesis	MCF7	none
IPI00444452.3	MOV10		No	synthesis	MCF7	none
IPI00295497.2	MPG		No	synthesis	MCF7	none
IPI00885104.1	MPHOSPH8		No	synthesis	MCF7	none
IPI00604523.1	MRCL3		No	synthesis	MCF7	none
IPI00020915.1	MRFAP1		No	constitutive	MCF7	none
IPI00384456.4	MSH6		No	synthesis	MCF7	none
IPI00030273.1	MST1R	KINASE	Yes	constitutive	MCF7	none
IPI00794900.1	MTHFD1		No	synthesis	MCF7	none
IPI00292601.1	MTMR1		No	synthesis	MCF7	none
IPI00890773.1	MTO1		No	synthesis	MCF7	none
IPI00031410.1	mTOR	KINASE	Yes	constitutive	MCF7	none
IPI00743284.2	MTR		No	constitutive	MCF7	none
IPI00790503.3	MYH10		No	synthesis	MCF7	none
IPI00607818.2	MYH14		No	synthesis	MCF7	none
IPI00019502.3	MYH9		No	synthesis	MCF7	none
IPI00894163.1	MYO19		No	constitutive	MCF7	none
IPI00376344.3	MYO1B		No	synthesis	MCF7	none
IPI00743335.1	MYO1C		No	synthesis	MCF7	none
IPI00329719.1	MYO1D		No	synthesis	MCF7	none
IPI00329672.4	MYO1E		No	synthesis	MCF7	none
IPI00220154.1	MYO5A		No	synthesis	MCF7	none
IPI00479962.4	MYO5B		No	synthesis	MCF7	none
IPI00016007.1	MYO5C		No	synthesis	MCF7	none
IPI00816452.1	MYO6		No	synthesis	MCF7	none
IPI00336047.5	MYO9B		No	synthesis	MCF7	none
IPI00021048.1	MYOF		No	synthesis	MCF7	none
IPI00004500.8	N4BP3		No	synthesis	MCF7	none
IPI00797126.1	NACA		No	synthesis	MCF7	none
IPI00306689.5	NADSYN1		No	synthesis	MCF7	none
IPI00008787.3	NAGLU		No	synthesis	MCF7	none
IPI00147874.1	NANS		No	synthesis	MCF7	none
IPI00023860.1	NAP1L1		No	synthesis	MCF7	none
IPI00300127.3	NAT10		No	synthesis	MCF7	none
IPI00299524.1	NCAPD2		No	synthesis	MCF7	none
IPI00747787.2	NCAPD3		No	constitutive	MCF7	none
IPI00106495.1	NCAPG		No	synthesis	MCF7	none
IPI00396058.2	NCAPG2		No	constitutive	MCF7	none
IPI00299507.6	NCAPH		No	synthesis	MCF7	none
IPI00853120.1	NCAPH2		No	synthesis	MCF7	none
IPI00889000.1	NCDN		No	synthesis	MCF7	none
IPI00748532.2	NCOA3		No	constitutive	MCF7	none
IPI00748284.2	NDOR1		No	constitutive	MCF7	none
IPI00020008.1	NEDD8		No	synthesis	MCF7	none
IPI00301609.8	NEK9	KINASE	Yes	synthesis	MCF7	none
IPI00299512.4	NF1		No	synthesis	MCF7	none
IPI00218035.2	NFIC		Yes	synthesis	MCF7	none
IPI00041325.1	NHP2		No	synthesis	MCF7	none
IPI00181881.11	NIBP		No	synthesis	MCF7	none
IPI00032187.5	NISCH		No	synthesis	MCF7	none
IPI00478596.2	NLE1		No	synthesis	MCF7	none
IPI00008237.6	NLK	KINASE	No	synthesis	MCF7	none
IPI00152890.1	NOL6		No	synthesis	MCF7	none
IPI00002902.5	NOL9		No	synthesis	MCF7	none
IPI00029819.3	NOTCH3		No	constitutive	MCF7	none
IPI00026216.4	NPEPPS		No	synthesis	MCF7	none
IPI00910888.1	NPNT		No	constitutive	MCF7	none
IPI00018311.1	NPTN		No	synthesis	MCF7	none
IPI00012069.1	NQO1		No	constitutive	MCF7	none
IPI00028611.1	NR2F2		No	synthesis	MCF7	none
IPI00893743.1	NRBP1	KINASE	No	synthesis	MCF7	none
IPI00243221.2	NRD1		No	synthesis	MCF7	none
IPI00791698.1	NRM		No	constitutive	MCF7	none
IPI00910694.1	NSUN5		No	synthesis	MCF7	none
IPI00029054.1	NT5C2		No	synthesis	MCF7	none
IPI00295542.5	NUCB1		No	constitutive	MCF7	none
IPI00412878.1	NUDT14		No	constitutive	MCF7	none
IPI00031650.3	NUDT16L1		No	synthesis	MCF7	none
IPI00028005.1	NUP107		No	synthesis	MCF7	none
IPI00026625.1	NUP155		No	synthesis	MCF7	none
IPI00221235.3	NUP160		No	synthesis	MCF7	none
IPI00477040.1	NUP188		No	synthesis	MCF7	none
IPI00783781.1	NUP205		No	synthesis	MCF7	none
IPI00171665.1	NUP37		No	synthesis	MCF7	none
IPI00171542.3	NUP85		No	synthesis	MCF7	none
IPI00001738.4	NUP88		No	synthesis	MCF7	none
IPI00002405.4	OAS3		No	synthesis	MCF7	none
IPI00873093.1	OCRL		No	synthesis	MCF7	none
IPI00170429.3	OGFOD1		No	synthesis	MCF7	none
IPI00021537.5	OGFR		No	constitutive	MCF7	none
IPI00916847.1	OLA1		No	synthesis	MCF7	none
IPI00013216.1	ORC2L		No	synthesis	MCF7	none
IPI00015143.1	ORC5L		No	synthesis	MCF7	none
IPI00032971.2	OSBPL10		No	synthesis	MCF7	none
IPI00220116.7	OSBPL5		No	constitutive	MCF7	none
IPI00023663.3	OVOL1		No	constitutive	MCF7	none
IPI00479623.2	P4HTM		No	constitutive	MCF7	none
IPI00218728.4	PAFAH1B1		Yes	synthesis	MCF7	none
IPI00021466.5	PAIP1		No	constitutive	MCF7	none
IPI00304483.1	PAIP2		No	constitutive	MCF7	none
IPI00549540.3	PAK1IP1		No	synthesis	MCF7	none
IPI00018946.4	PANK4		No	constitutive	MCF7	none
IPI00018963.3	PARVA		No	constitutive	MCF7	none
IPI00894296.1	PAXIP1		No	synthesis	MCF7	none
IPI00332106.2	PBXIP1		No	constitutive	MCF7	none
IPI00796337.1	PCBP2		No	synthesis	MCF7	none
IPI00007279.3	PCGF3		Yes	synthesis	MCF7	none
IPI00100313.2	PCID2		No	synthesis	MCF7	none
IPI00376955.3	PCTK2	KINASE	No	synthesis	MCF7	none
IPI00414292.3	PCTK3	KINASE	Yes	constitutive	MCF7	none
IPI00296927.4	PCTP		No	constitutive	MCF7	none
IPI00031647.2	PDCD2L		No	constitutive	MCF7	none
IPI00217833.2	PDE7A		No	synthesis	MCF7	none
IPI00002538.1	PDPK1	KINASE	No	constitutive	MCF7	none
IPI00787089.1	PELP1		No	synthesis	MCF7	none
IPI00411291.1	PEX1		No	constitutive	MCF7	none
IPI00004534.3	PFAS		Yes	synthesis	MCF7	none
IPI00465179.3	PFKM		No	synthesis	MCF7	none
IPI00297419.4	PGR		Yes	constitutive	MCF7	none
IPI00291916.5	PHIP		No	synthesis	MCF7	none
IPI00216725.2	PHKA1		No	constitutive	MCF7	none
IPI00004237.1	PHKA2		No	constitutive	MCF7	none
IPI00218571.1	PHKB		No	constitutive	MCF7	none
IPI00012891.1	PHKG2	KINASE	No	constitutive	MCF7	none
IPI00291068.3	PI4K2B	KINASE	Yes	synthesis	MCF7	none
IPI00070943.4	PI4KA	KINASE	No	synthesis	MCF7	none
IPI00641770.1	PI4KB	KINASE	No	synthesis	MCF7	none
IPI00005789.2	PIAS3		No	constitutive	MCF7	none
IPI00166500.3	PIAS4		No	constitutive	MCF7	none
IPI00002580.2	PIK3C2A	KINASE	No	synthesis	MCF7	none
IPI00031386.2	PIK3CA	KINASE	No	synthesis	MCF7	none
IPI00031388.1	PIK3CB	KINASE	No	synthesis	MCF7	none
IPI00807573.1	PIK3R1		No	constitutive	MCF7	none
IPI00479186.6	PKM2		No	synthesis	MCF7	none
IPI00412672.1	PKN1	KINASE	Yes	constitutive	MCF7	none
IPI00002804.1	PKN2	KINASE	Yes	synthesis	MCF7	none
IPI00071509.1	PKP1		No	constitutive	MCF7	none
IPI00218465.10	PLAA		No	synthesis	MCF7	none
IPI00783004.2	PLCB4		No	synthesis	MCF7	none
IPI00012865.1	PLD1		No	synthesis	MCF7	none
IPI00024727.3	PLD2		No	synthesis	MCF7	none
IPI00328243.2	PLD3		No	constitutive	MCF7	none
IPI00002424.1	PLEKHF2		No	synthesis	MCF7	none
IPI00152977.4	PLEKHH3		No	constitutive	MCF7	none
IPI00217283.5	PLEKHM2		No	synthesis	MCF7	none
IPI00021248.1	PLK1	KINASE	Yes	constitutive	MCF7	none
IPI00302787.3	PLK2	KINASE	No	constitutive	MCF7	none
IPI00005181.1	PLSCR1		No	synthesis	MCF7	none
IPI00289535.6	PMPCB		No	synthesis	MCF7	none
IPI00640818.2	PNPLA6		No	synthesis	MCF7	none
IPI00647655.1	POLA1		No	synthesis	MCF7	none
IPI00655631.1	POLD1		No	synthesis	MCF7	none
IPI00025616.1	POLD2		No	synthesis	MCF7	none
IPI00744598.2	POLE		No	constitutive	MCF7	none
IPI00008829.1	POLE2		No	constitutive	MCF7	none
IPI00031960.2	POLR1A		No	synthesis	MCF7	none
IPI00418797.4	POLR1B		No	synthesis	MCF7	none
IPI00031627.3	POLR2A		Yes	synthesis	MCF7	none
IPI00027808.1	POLR2B		No	synthesis	MCF7	none
IPI00018288.1	POLR2C		No	synthesis	MCF7	none
IPI00003309.4	POLR2H		No	synthesis	MCF7	none
IPI00003311.1	POLR2L		No	synthesis	MCF7	none
IPI00301346.3	POLR3B		No	synthesis	MCF7	none
IPI00298235.3	POMT1		No	synthesis	MCF7	none
IPI00029534.1	PPAT		No	synthesis	MCF7	none
IPI00465110.1	PPIL5		No	synthesis	MCF7	none
IPI00005782.1	PPM1D		No	constitutive	MCF7	none
IPI00033600.1	PPP1R7		No	synthesis	MCF7	none
IPI00332511.5	PPP2R2A		No	constitutive	MCF7	none
IPI00411730.5	PPP4R1		No	constitutive	MCF7	none
IPI00149650.3	PPWD1		No	synthesis	MCF7	none
IPI00295252.2	PREX1		No	constitutive	MCF7	none
IPI00249304.3	PRIC285		No	synthesis	MCF7	none
IPI00027704.5	PRIM1		No	synthesis	MCF7	none
IPI00385449.4	PRKCA	KINASE	Yes	synthesis	MCF7	none
IPI00329236.3	PRKCD	KINASE	Yes	synthesis	MCF7	none
IPI00013749.3	PRKCZ	KINASE	Yes	constitutive	MCF7	none
IPI00009334.5	PRKD2	KINASE	Yes	synthesis	MCF7	none
IPI00296337.2	PRKDC	KINASE	Yes	constitutive	MCF7	none
IPI00013721.2	PRPF4B	KINASE	No	synthesis	MCF7	none
IPI00007928.4	PRPF8		No	synthesis	MCF7	none
IPI00219616.7	PRPS1		No	constitutive	MCF7	none
IPI00718888.1	PRPS2		No	synthesis	MCF7	none
IPI00797603.1	PRPSAP1		No	constitutive	MCF7	none
IPI00003168.1	PRPSAP2		No	synthesis	MCF7	none
IPI00005260.4	PSME4		No	synthesis	MCF7	none
IPI00012587.1	PTEN		No	constitutive	MCF7	none
IPI00789101.1	PTGES3		No	constitutive	MCF7	none
IPI00413961.3	PTK2	KINASE	Yes	synthesis	MCF7	none
IPI00029702.1	PTK2B	KINASE	Yes	synthesis	MCF7	none
IPI00015927.1	PTK6	KINASE	Yes	constitutive	MCF7	none
IPI00298292.2	PTK7	KINASE	No	synthesis	MCF7	none
IPI00289649.3	PTPN3		No	synthesis	MCF7	none
IPI00018116.2	PTPN9		No	synthesis	MCF7	none
IPI00011644.4	PTPRE		No	synthesis	MCF7	none
IPI00873341.1	PTPRG		No	synthesis	MCF7	none
IPI00300078.6	PWP2		No	synthesis	MCF7	none
IPI00004358.4	PYGB		No	constitutive	MCF7	none
IPI00783313.2	PYGL		No	constitutive	MCF7	none
IPI00328200.3	QRICH1		No	synthesis	MCF7	none
IPI00022664.3	RABGGTA		No	synthesis	MCF7	none
IPI00018281.1	RAD54B		No	synthesis	MCF7	none
IPI00900312.1	RAF1	KINASE	Yes	constitutive	MCF7	none
IPI00294879.1	RANGAP1		No	synthesis	MCF7	none
IPI00783392.2	RB1CC1		No	constitutive	MCF7	none
IPI00062751.1	RBM18		No	constitutive	MCF7	none
IPI00003386.3	RBX1		No	synthesis	MCF7	none
IPI00465044.2	RCC2		No	synthesis	MCF7	none
IPI00294229.6	RCL1		No	synthesis	MCF7	none
IPI00386448.4	RELA		No	synthesis	MCF7	none
IPI00013983.1	RET	KINASE	Yes	constitutive	MCF7	none
IPI00248651.4	REV3L		No	synthesis	MCF7	none
IPI00418780.1	RGS3		No	synthesis	MCF7	none
IPI00007132.7	RHOBTB3		No	constitutive	MCF7	none
IPI00166528.4	RICTOR		No	synthesis	MCF7	none
IPI00013773.2	RIPK1	KINASE	Yes	constitutive	MCF7	none
IPI00021917.1	RIPK2	KINASE	No	synthesis	MCF7	none
IPI00017203.5	RMI1		No	synthesis	MCF7	none
IPI00855775.1	RNASET2		No	synthesis	MCF7	none
IPI00783374.2	RNF123		No	synthesis	MCF7	none
IPI00175092.5	RNF149		No	constitutive	MCF7	none
IPI00783835.2	RNF160		No	synthesis	MCF7	none
IPI00292354.8	RNF181		No	constitutive	MCF7	none
IPI00000104.1	RNGTT		No	constitutive	MCF7	none
IPI00550069.3	RNH1		No	synthesis	MCF7	none
IPI00022542.1	ROCK1	KINASE	No	synthesis	MCF7	none
IPI00307155.7	ROCK2	KINASE	No	synthesis	MCF7	none
IPI00376798.3	RPL11		No	synthesis	MCF7	none
IPI00398135.2	RPL27A		No	synthesis	MCF7	none
IPI00029731.8	RPL35A		No	synthesis	MCF7	none
IPI00871646.1	RPLP0-LIKE		No	synthesis	MCF7	none
IPI00478496.1	RPP40		No	synthesis	MCF7	none
IPI00025091.3	RPS11		No	synthesis	MCF7	none
IPI00221089.5	RPS13		No	synthesis	MCF7	none
IPI00221091.9	RPS15A		No	constitutive	MCF7	none
IPI00791157.1	RPS17		No	synthesis	MCF7	none
IPI00013296.3	RPS18		No	synthesis	MCF7	none
IPI00215780.5	RPS19		No	synthesis	MCF7	none
IPI00915363.1	RPS24		No	synthesis	MCF7	none
IPI00887241.1	RPS28		No	constitutive	MCF7	none
IPI00217030.10	RPS4X		No	synthesis	MCF7	none
IPI00021840.1	RPS6		Yes	synthesis	MCF7	none
IPI00477982.1	RPS6KA1	KINASE	Yes	synthesis	MCF7	none
IPI00216132.1	RPS6KB1	KINASE	Yes	synthesis	MCF7	none
IPI00217069.6	RPS6KB2	KINASE	No	constitutive	MCF7	none
IPI00221088.5	RPS9		No	synthesis	MCF7	none
IPI00166044.1	RPTOR		No	constitutive	MCF7	none
IPI00105620.2	RRAGA		No	constitutive	MCF7	none
IPI00300585.4	RRAGC		No	constitutive	MCF7	none
IPI00013871.1	RRM1		No	synthesis	MCF7	none
IPI00217862.5	RRP9		No	synthesis	MCF7	none
IPI00847168.2	RSU1		No	synthesis	MCF7	none
IPI00410625.5	RUNDC1		No	constitutive	MCF7	none
IPI00017526.1	S100P		No	synthesis	MCF7	none
IPI00402008.4	SAPS1		No	constitutive	MCF7	none
IPI00399180.3	SBK1	KINASE	No	constitutive	MCF7	none
IPI00019899.1	SC4MOL		No	constitutive	MCF7	none
IPI00006280.4	SCAP		No	synthesis	MCF7	none
IPI00329600.3	SCCPDH		No	synthesis	MCF7	none
IPI00299468.3	SCD		No	constitutive	MCF7	none
IPI00410666.1	SCRIB		No	synthesis	MCF7	none
IPI00289862.4	SCRN1		No	constitutive	MCF7	none
IPI00301618.6	SDCCAG1		No	synthesis	MCF7	none
IPI00106646.1	SDF4		No	constitutive	MCF7	none
IPI00305166.2	SDHA		No	constitutive	MCF7	none
IPI00294911.1	SDHB		No	constitutive	MCF7	none
IPI00883790.1	SEC14L1		No	constitutive	MCF7	none
IPI00873472.1	SEC24A		No	synthesis	MCF7	none
IPI00220609.3	SEH1L		No	synthesis	MCF7	none
IPI00012283.2	SEMA3B		No	constitutive	MCF7	none
IPI00019209.2	SEMA3C		No	constitutive	MCF7	none
IPI00023586.6	SENP6		No	synthesis	MCF7	none
IPI00413784.5	SEPN1		No	constitutive	MCF7	none
IPI00302283.3	SEPSECS		No	constitutive	MCF7	none
IPI00032134.2	SERPINB8		No	synthesis	MCF7	none
IPI00165026.3	SETD3		No	synthesis	MCF7	none
IPI00171821.4	SETMAR		No	synthesis	MCF7	none
IPI00646645.3	SETX		No	constitutive	MCF7	none
IPI00031005.3	SGK196	KINASE	No	constitutive	MCF7	none
IPI00655852.1	SGK3	KINASE	Yes	constitutive	MCF7	none
IPI00099463.2	SGPL1		No	synthesis	MCF7	none
IPI00376350.1	SGSM3		No	constitutive	MCF7	none
IPI00019169.3	SH3GL1		No	synthesis	MCF7	none
IPI00163403.7	SHKBP1		No	synthesis	MCF7	none
IPI00298928.1	SHOC2		No	synthesis	MCF7	none
IPI00465265.3	SHQ1		No	constitutive	MCF7	none
IPI00160775.2	SIDT1		No	synthesis	MCF7	none
IPI00465291.3	SIK2	KINASE	No	constitutive	MCF7	none
IPI00414819.2	SKIV2L		No	synthesis	MCF7	none
IPI00647217.2	SKIV2L2		No	synthesis	MCF7	none
IPI00022649.3	SLC12A2		Yes	synthesis	MCF7	none
IPI00006666.1	SLC16A3		No	synthesis	MCF7	none
IPI00007084.2	SLC25A13		No	synthesis	MCF7	none
IPI00013623.4	SLC27A3		No	constitutive	MCF7	none
IPI00871279.1	SLC38A1		No	synthesis	MCF7	none
IPI00410034.2	SLC38A2		No	constitutive	MCF7	none
IPI00298702.2	SLC39A6		No	synthesis	MCF7	none
IPI00433279.3	SLFN5		No	synthesis	MCF7	none
IPI00219778.3	SLMO2		No	constitutive	MCF7	none
IPI00024305.1	SMAD3		No	synthesis	MCF7	none
IPI00386311.2	SMARCAL1		No	constitutive	MCF7	none
IPI00007927.4	SMC2		No	synthesis	MCF7	none
IPI00411559.2	SMC4		No	synthesis	MCF7	none
IPI00556369.3	SMG1	KINASE	No	synthesis	MCF7	none
IPI00828125.1	SMPD4		No	synthesis	MCF7	none
IPI00305833.3	SMU1		No	synthesis	MCF7	none
IPI00140420.4	SND1		No	synthesis	MCF7	none
IPI00420014.2	SNRNP200		No	synthesis	MCF7	none
IPI00419678.5	SNX14		No	synthesis	MCF7	none
IPI00014219.1	SNX17		No	constitutive	MCF7	none
IPI00001885.1	SNX8		No	synthesis	MCF7	none
IPI00001883.1	SNX9		No	synthesis	MCF7	none
IPI00217882.3	SORT1		No	synthesis	MCF7	none
IPI00745406.2	SPAG9		No	synthesis	MCF7	none
IPI00018233.1	SPDEF		No	constitutive	MCF7	none
IPI00101923.7	SPG11		No	constitutive	MCF7	none
IPI00011662.1	SPINT2		No	constitutive	MCF7	none
IPI00020201.1	ST8SIA4		No	constitutive	MCF7	none
IPI00304742.5	STK10	KINASE	No	synthesis	MCF7	none
IPI00170934.3	STK11IP		No	synthesis	MCF7	none
IPI00915837.1	STK16	KINASE	No	synthesis	MCF7	none
IPI00291457.1	STK35	KINASE	No	constitutive	MCF7	none
IPI00027251.1	STK38	KINASE	Yes	synthesis	MCF7	none
IPI00019971.4	STXBP2		No	synthesis	MCF7	none
IPI00297626.4	STXBP3		No	synthesis	MCF7	none
IPI00297252.6	SULF2		No	constitutive	MCF7	none
IPI00018597.1	SYK	KINASE	No	synthesis	MCF7	none
IPI00784324.1	SYTL2		No	synthesis	MCF7	none
IPI00060201.14	SYTL4		No	synthesis	MCF7	none
IPI00829637.1	SYTL5		No	synthesis	MCF7	none
IPI00328144.6	TAF2		No	synthesis	MCF7	none
IPI00173946.7	TANC1		No	synthesis	MCF7	none
IPI00002232.2	TAOK1	KINASE	No	synthesis	MCF7	none
IPI00006283.3	TAOK2	KINASE	No	constitutive	MCF7	none
IPI00410485.2	TAOK3	KINASE	Yes	constitutive	MCF7	none
IPI00298447.3	TARBP1		No	synthesis	MCF7	none
IPI00097495.4	TBC1D2		No	synthesis	MCF7	none
IPI00297333.4	TBC1D24		No	synthesis	MCF7	none
IPI00030774.2	TBCD		No	constitutive	MCF7	none
IPI00018402.1	TBCE		No	synthesis	MCF7	none
IPI00293613.2	TBK1	KINASE	Yes	synthesis	MCF7	none
IPI00000948.3	TBL2		No	synthesis	MCF7	none
IPI00383410.2	TBL3		No	synthesis	MCF7	none
IPI00333201.6	TDG		No	constitutive	MCF7	none
IPI00478741.2	TDRD7		No	synthesis	MCF7	none
IPI00385455.3	TEAD3		No	synthesis	MCF7	none
IPI00000878.4	TEC	KINASE	No	constitutive	MCF7	none
[truncated: 866 more rows]
