# Supplementary material for: Multiplexed Proteome Dynamics Profiling Reveals Mechanisms Controlling Protein Homeostasis
Source: Cell. 2018 Mar 22;173(1):260–274.e25. doi: 10.1016/j.cell.2018.02.030 (PMC5871718; doi:10.1016/j.cell.2018.02.030)
Supplement: Table S4. Picard List, 2015 Download, and Match to Protein Names in Current Publication, Related to Figures 5, 6, and 7 [file mmc4.xlsx]

## Sheet: Table S4
Table S4 Picard list (2015 download) and match to protein names in current publication, Related to Figure 5 and Figure S5
Protein name	Group	Matching protein name in current publication
Aha1 and its homolog Hch1	Chaperones and relatives
CDC37 (P50) and its relative Harc (= Cdc37L1)	Chaperones and relatives	CDC37
CDC37 (P50) and its relative Harc (= Cdc37L1)	Chaperones and relatives	CDC37L1
CS-containing P23 relatives Chp1/CHORDC1/Morgana	Chaperones and relatives	CHORDC1
CS-containing P23 relatives B-ind1	Chaperones and relatives	PTPLAD1
CS-containing P23 relatives melusin	Chaperones and relatives	ITGB1BP2
CS-containing P23 relatives NudC and NudCL2 (=Nudcd2)	Chaperones and relatives	NUDC
CS-containing P23 relatives NudC and NudCL2 (=Nudcd2)	Chaperones and relatives	NUDCD2
CS-containing P23 relatives SGT1 (=SUGT1)	Chaperones and relatives	SUGT1
CS-containing P23 relatives Siah-1-interacting protein (SIP)	Chaperones and relatives
Hsc70/Hsp70/Hsp72/DnaK2	Chaperones and relatives	HSPA1A
Hsc70/Hsp70/Hsp72/DnaK2	Chaperones and relatives	HSPA2
Hsc70/Hsp70/Hsp72/DnaK2	Chaperones and relatives	HSPA8
HSP60	Chaperones and relatives	HSPD1
Human DnaJ homolog Hsj1b, cynobacterial DnaJ2	Chaperones and relatives
p23 (=Sba1)	Chaperones and relatives
Pih1 (=Nop17) (mostly through Tah1)	Chaperones and relatives	PIH1D1
proteins with TPR motifs: AIPL1	Chaperones and relatives	AIPL1
proteins with TPR motifs: CHIP	Chaperones and relatives	STUB1
proteins with TPR motifs: Cns1 and its Drosophila and human relatives Dpit47 and TTC4	Chaperones and relatives	TTC4
proteins with TPR motifs: CRN	Chaperones and relatives	CRNKL1
proteins with TPR motifs: cyclophilin-40 (Cpr6 and Cpr7)	Chaperones and relatives	PPID
proteins with TPR motifs: DnaJC7 (=Tpr2=mDj11=CCRP)	Chaperones and relatives	DNAJC7
proteins with TPR motifs: DYX1C1	Chaperones and relatives	DYX1C1
proteins with TPR motifs: FKBP36 (=FKBP6)	Chaperones and relatives	FKBP6
proteins with TPR motifs: FKBP51	Chaperones and relatives	FKBP5
proteins with TPR motifs: FKBP52	Chaperones and relatives	FKBP4
proteins with TPR motifs: FKBP8	Chaperones and relatives	FKBP8
proteins with TPR motifs: Hop (=Sti1)	Chaperones and relatives	STIP1
proteins with TPR motifs: NASP	Chaperones and relatives	NASP
proteins with TPR motifs: PP5 (and yeast Ppt1)	Chaperones and relatives	PPP5C
proteins with TPR motifs: SGT (=αSGT=SGTA)	Chaperones and relatives	SGTA
proteins with TPR motifs: Tah1 (=Spaghetti=RPAP3)	Chaperones and relatives	RPAP3
proteins with TPR motifs: Tom34	Chaperones and relatives	TOMM34
proteins with TPR motifs: Tom7	Chaperones and relatives	TOMM70A
proteins with TPR motifs: TPR1 (=Ttc1)	Chaperones and relatives	TTC1
proteins with TPR motifs: UNC45A (GCUNC45)	Chaperones and relatives	UNC45A
proteins with TPR motifs: UNC45B	Chaperones and relatives	UNC45B
proteins with TPR motifs: WISp39 (=FKBPL)	Chaperones and relatives	FKBPL
proteins with TPR motifs: XAP-2 related (=AIP=ARA9)	Chaperones and relatives	AIP
S100A1	Chaperones and relatives	S100A1
SSE1, SSE2	Chaperones and relatives
TEL2-TTI1-TTI2 complex	Chaperones and relatives	C8ORF41
TEL2-TTI1-TTI2 complex	Chaperones and relatives	ETV7
TEL2-TTI1-TTI2 complex	Chaperones and relatives	KIAA0406
Toxoplasma SIS1-like	Chaperones and relatives
valosin-containing protein (VCP)/p97	Chaperones and relatives	VCP
ACVR1B	Kinases	ACVR1B
ACVR1C	Kinases	ACVR1C
ACVR2B	Kinases	ACVR2B
Akt/PKB	Kinases	AKT1
Akt/PKB	Kinases	AKT2
AKT2	Kinases	AKT3
ALK	Kinases	ALK
ALK1	Kinases	ACVRL1
ALK5	Kinases	TGFBR1
ALPK1	Kinases	ALPK1
AMHR2	Kinases	AMHR2
AMPKα	Kinases	PRKAA1
AMPKα	Kinases	PRKAA2
AMPKγ	Kinases	PRKAG1
AMPKγ	Kinases	PRKAG2
AMPKγ	Kinases	PRKAG3
ASK1	Kinases	MAP3K5
AURKC	Kinases	AURKC
Aurora B	Kinases	AURKB
AXL	Kinases	AXL
BLK	Kinases	BLK
BMPR1A	Kinases	BMPR1A
BMX	Kinases	BMX
BTK	Kinases	BTK
c-Abl	Kinases	ABL1
CAMK1G	Kinases	CAMK1G
CAMK2A	Kinases	CAMK2A
CAMK2B	Kinases	CAMK2B
CAMK2D	Kinases	CAMK2D
CAMK2G	Kinases	CAMK2G
CAMK4	Kinases	CAMK4
CAMKK1	Kinases	CAMKK1
CAMKK2	Kinases	CAMKK2
CAMKV	Kinases	CAMKV
casein kinase IIα catalytic subunit	Kinases	CSNK2A1
Cdc2 (=Cdk1)	Kinases	CDC2
Cdk11	Kinases	CDC2L6
CDK11B	Kinases	CDC2L1
CDK14	Kinases	PFTK1
CDK15	Kinases	PFTK2
CDK18	Kinases	PCTK3
Cdk2	Kinases	CDK2
CDK3	Kinases	CDK3
Cdk4	Kinases	CDK4
Cdk6	Kinases	CDK6
Cdk9	Kinases	CDK9
CheA (E. coli)	Kinases
CHK1	Kinases	CHEK1
c-Kit	Kinases	KIT
CLA4	Kinases
CLK2	Kinases	CLK2
CLK3	Kinases	16 KDA PROTEIN.
CLK3	Kinases	CLK3
c-Mos	Kinases	MOS
Cot = Tpl-2	Kinases	MAP3K8
CSF1R	Kinases	CSF1R
CSNK1A1	Kinases	CSNK1A1
DAPK2	Kinases	DAPK2
DAPK3	Kinases	DAPK3
DCLK2	Kinases	DCLK2
DDR1	Kinases	DDR1
DDR2	Kinases	DDR2
Death-associated kinases	Kinases	DAPK1
Death-associated kinases	Kinases	DAPK2
Death-associated kinases	Kinases	DAPK3
DMPK	Kinases	DMPK
DYRK1B	Kinases	DYRK1B
DYRK2	Kinases	DYRK2
DYRK4	Kinases	DYRK4
eEF-2 kinase	Kinases	EEF2K
EGF receptor (mutant and wt)	Kinases	EGFR
eIF2-α kinases HRI, Gcn2, Perk, PKR	Kinases	EIF2AK1
eIF2-α kinases HRI, Gcn2, Perk, PKR	Kinases	EIF2AK2
eIF2-α kinases HRI, Gcn2, Perk, PKR	Kinases	EIF2AK3
eIF2-α kinases HRI, Gcn2, Perk, PKR	Kinases	EIF2AK4
EML4-ALK	Kinases
EPHA1	Kinases	EPHA1
EphA2	Kinases	EPHA2
EPHA4	Kinases	EPHA4
EPHB1	Kinases	EPHB1
EPHB6	Kinases	EPHB6
ErbB2	Kinases	ERBB2
ERBB3	Kinases	ERBB3
ERBB4	Kinases	ERBB4
ERK5	Kinases	MAPK7
FASTK	Kinases	FASTK
FGFR1	Kinases	FGFR1
FGFR3	Kinases	FGFR3
FGFR4	Kinases	FGFR4
FLT3	Kinases	FLT3
FLT4	Kinases	FLT4
FOP2-FGFR1	Kinases	FLT4
FRK	Kinases	FRK
Fused	Kinases
FYN	Kinases	FYN
GRK2	Kinases	ADRBK1
GRK4	Kinases	GRK4
GRK6	Kinases	GRK6
GRK7	Kinases	GRK7
GSK3A	Kinases	GSK3A
GSK3β	Kinases	GSK3B
HCK	Kinases	HCK
HER3	Kinases	ERBB3
HIPK4	Kinases	HIPK4
ICK	Kinases	ICK
INSRR	Kinases	INSRR
Insulin receptor	Kinases	INSR
Insulin-like growth factor 1 receptor	Kinases	IGF1R
Integrin-linked kinase	Kinases	ILK
IP6K2	Kinases	IP6K2
IRAK-1	Kinases	IRAK1
IRAK2	Kinases	IRAK2
IRAK3	Kinases	IRAK3
Ire1α	Kinases	ERN1
ITK	Kinases	ITK
IκB kinases α, β, γ, ε	Kinases	CHUK
IκB kinases α, β, γ, ε	Kinases	IKBKB
IκB kinases α, β, γ, ε	Kinases	IKBKE
IκB kinases α, β, γ, ε	Kinases	IKBKG
JAK1	Kinases	JAK1
JNK	Kinases	MAPK10
JNK	Kinases	MAPK8
JNK	Kinases	MAPK9
KSR	Kinases	KSR1
LATS1	Kinases	LATS1
LATS2	Kinases	LATS2
LCK	Kinases	LCK
LIMK1	Kinases	LIMK1
LIMK2	Kinases	LIMK2
LKB1	Kinases	STK11
LRRK2	Kinases	LRRK2
LYN	Kinases	LYN
MAK	Kinases	MAK
MAP2K5	Kinases	MAP2K5
MAP2K7	Kinases	MAP2K7
MAP3K12	Kinases	MAP3K12
MAP3K15	Kinases	MAP3K15
MAP3K2	Kinases	MAP3K2
MAP3K6	Kinases	MAP3K6
MAP3K9	Kinases	MAP3K9
MAP4K1	Kinases	MAP4K1
MAP4K2	Kinases	MAP4K2
MAP4K4	Kinases	MAP4K4
MAPK15	Kinases	MAPK15
MAPK4	Kinases	MAPK4
MAPK6	Kinases	MAPK6
MAPK7	Kinases	MAPK7
MAST2	Kinases	B3KNY3_HUMAN
MAST2	Kinases	MAST2
MATK	Kinases	MATK
MEK	Kinases	MAP2K1
MEK	Kinases	MAP2K2
MEK	Kinases	MAP2K3
MEK	Kinases	MAP2K4
MEK	Kinases	MAP2K5
MEK	Kinases	MAP2K6
MEK	Kinases	MAP2K7
MEKK1	Kinases	MAP3K1
MEKK3	Kinases	MAP3K3
MERTK	Kinases	MERTK
MIK1	Kinases
MINK1	Kinases	MINK1
MLK3	Kinases	MAP3K11
MOK	Kinases	RAGE
MRK	Kinases	ICK
mTOR	Kinases	mTOR
MUSK	Kinases	MUSK
MYLK2	Kinases	MYLK2
MYLK3	Kinases	MYLK3
MYLK4	Kinases	MYLK4
NEK11	Kinases	NEK11
NEK8	Kinases	NEK8
NEK9	Kinases	NEK9
NIK	Kinases	MAP3K14
NPM-ALK	Kinases
NPR2	Kinases	NPR2
NTRK1	Kinases	NTRK1
NTRK2	Kinases	NTRK2
NTRK3	Kinases	NTRK3
NUAK2	Kinases	NUAK2
Nucleophosmin-Anaplastic Lymphoma Kinase	Kinases
P38	Kinases	MAPK11
P38	Kinases	MAPK12
P38	Kinases	MAPK13
P38	Kinases	MAPK14
p90RSK	Kinases	RPS6KA1
PAK6	Kinases	PAK6
PASK	Kinases	PASK
PDGFRB	Kinases	PDGFRB
PDIK1L	Kinases	PDIK1L
PDK1	Kinases	PDK1
PGK1	Kinases	PGK1
PI4KIIβ	Kinases	PI4K2B
Pim-1	Kinases	PIM1
PIM2	Kinases	PIM2
PIM3	Kinases	PIM3
Pink1	Kinases	PINK1
PKCs	Kinases	PRKCA
PKCs	Kinases	PRKCB
PKCs	Kinases	PRKCD
PKCs	Kinases	PRKCE
PKCs	Kinases	PRKCG
PKCs	Kinases	PRKCH
PKCs	Kinases	PRKCI
PKCs	Kinases	PRKCQ
PKCs	Kinases	PRKCZ
PKCs	Kinases	PRKD1
PKCs	Kinases	PRKD2
PKCs	Kinases	PRKD3
PKCλ, PKCε and other	Kinases	PKN1
PKCλ, PKCε and other	Kinases	PKN2
PKCλ, PKCε and other	Kinases	PKN3
PKN1	Kinases	PKN1
PKN2	Kinases	PKN2
platelet-derived growth factor receptor α	Kinases	PDGFRA
PLK1	Kinases	PLK1
Pnck	Kinases	PNCK
pp60v-src, c-src	Kinases	SRC
PRKAA2	Kinases	PRKAA2
PRKACB	Kinases	PRKACB
PRKCA	Kinases	PRKCA
PRKCB	Kinases	PRKCB
PRKCG	Kinases	PRKCG
PRKCH	Kinases	PRKCH
PRKCI	Kinases	PRKCI
PRKCQ	Kinases	PRKCQ
PRKCZ	Kinases	PRKCZ
PRKD1	Kinases	PRKD1
PRKD2	Kinases	PRKD2
PRKDC	Kinases	PRKDC
PRKG2	Kinases	PRKG2
PRKX	Kinases	PRKX
PRKY	Kinases	PRKY
PSKH1	Kinases	PSKH1
PSKH2	Kinases	PSKH2
PTK2	Kinases	PTK2
PTK2B	Kinases	PTK2B
PTK6	Kinases	PTK6
Raf-1, B-Raf, Ste11	Kinases	BRAF
Raf-1, B-Raf, Ste11	Kinases	RAF1
RET	Kinases	RET
RET/PTC1	Kinases	PTCH1
RET/PTC1	Kinases	RET
RIP1	Kinases	RIPK1
RIP3	Kinases	RIPK3
Ron	Kinases	MST1R
ROR2	Kinases	ROR2
RPS6KA1	Kinases	RPS6KA1
RPS6KA2	Kinases	RPS6KA2
RPS6KA3	Kinases	RPS6KA3
RPS6KA5	Kinases	RPS6KA5
RPS6KA6	Kinases	RPS6KA6
RPS6KB1	Kinases	RPS6KB1
RPS6KC1	Kinases	RPS6KC1
RPS6KL1	Kinases	RPS6KL1
Ryk	Kinases	RYK
SGK-1	Kinases	SGK1
SGK2	Kinases	SGK2
SGK223	Kinases
SGK3	Kinases	SGK3
SLT2	Kinases
src related tyrosine kinases: fer, fes, fgr, fps,lck, yes	Kinases	FER
src related tyrosine kinases: fer, fes, fgr, fps,lck, yes	Kinases	FES
src related tyrosine kinases: fer, fes, fgr, fps,lck, yes	Kinases	FGR
src related tyrosine kinases: fer, fes, fgr, fps,lck, yes	Kinases	LCK
src related tyrosine kinases: fer, fes, fgr, fps,lck, yes	Kinases	YES1
SRPK1	Kinases	SRPK1
SRPK3	Kinases	SRPK3
SSCMK1	Kinases
STK32B	Kinases	STK32B
STK32C	Kinases	STK32C
STK38	Kinases	STK38
STK38L	Kinases	STK38L
STYK1	Kinases	STYK1
SWE1	Kinases
TAK1	Kinases	MAP3K7
TAOK3	Kinases	TAOK3
TBK1	Kinases	TBK1
TESK1	Kinases	TESK1
TESK2	Kinases	TESK2
TGFβ receptor I	Kinases	TGFBR1
TGFβ receptor II	Kinases	TGFBR2
TIE1	Kinases	TIE1
TNK1	Kinases	TNK1
TNK2	Kinases	TNK2
TNNI3K	Kinases	FPGT
TNNI3K	Kinases	TNNI3K
TP53RK	Kinases	TP53RK
TrkAI and III	Kinases	NTRK1
TrkB	Kinases	NTRK2
TSSK1B	Kinases	TSSK1A
TSSK2	Kinases	TSSK2
TSSK3	Kinases	TSSK3
TSSK4	Kinases	TSSK4
TSSK6	Kinases	TSSK6
TYK2	Kinases	TYK2
TYRO3	Kinases	TYRO3
ULK1	Kinases	ULK1
VEGFR1	Kinases	FLT1
VEGFR2	Kinases	KDR
WEE1	Kinases	WEE1
WNK4	Kinases	WNK4
ZAP-70	Kinases	ZAP70
MARCH9	Others	MARCH9
Act1 (=TRAF3IP2)	Others	TRAF3IP2
Adenosine A2A receptor	Others	ADORA2A
AID	Others	AICDA
Aldo-keto reductase 1B10	Others	AKR1B10
ANAPC2	Others	ANAPC2
ANKMY2	Others	ANKMY2
Annexin II	Others	ANXA2
ANP receptor	Others	NPR1
ANP receptor	Others	NPR2
ANP receptor	Others	NPR3
Apaf-1	Others	APAF1
apoB	Others	APOB
Argonaute-1 (Ago1)	Others	EIF2C1
Argonaute-2 (=Ago2=GERp95)	Others	EIF2C2
Argonaute-4 (Ago4)	Others	EIF2C4
ARMC5	Others	ARMC5
ASB17	Others	ASB17
ASB2	Others	ASB2
ASB3	Others	ASB3
ASB4	Others	ASB4
ASB6	Others	ASB6
ATG8 (GABARAP) proteins	Others	GABARAP
ATG8 (GABARAP) proteins	Others	GABARAPL1
ATG8 (GABARAP) proteins	Others	GABARAPL2
Axin 1	Others	AXIN1
BALF5 of EBV	Others
Bcl-2	Others	BCL2
Bcl-xL	Others	BCL2L1
Bcr-Abl	Others	BCR-ABL
Beclin 1	Others	BECN1
Bid	Others	BID
BIN2	Others	BIN2
BLM helicase	Others	BLM
BMS1	Others	BMS1
BRAT1	Others	C7orf27
BRCA1	Others	BRCA1
BRCA2	Others	BRCA2
BRMS1	Others	BRMS1
BTRC	Others	BTRC
calcineurin (Cna2; catalytic subunit)	Others	PPP3R2
calmodulin	Others	CALM1
calmodulin methyltransferase	Others	C2ORF34
calpain-1	Others	CAPN1
calponin	Others	CNN1
calponin	Others	CNN2
calponin	Others	CNN3
CARM1	Others	CARM1
CB2 cannabinoid receptor	Others	CNR2
CBF3	Others
CCDC117	Others	CCDC117
CDC13	Others
Cdc25a	Others	CDC25A
Cdc25c	Others	CDC25C
CDK5 activator P35	Others	CDK5R1
CFTR (nascent and mutant polypeptide)	Others	CFTR
CheZ (E. coli)	Others
Chronophin	Others	PDXP
c-IAP1	Others	BIRC2
Cineole synthase 1	Others
ClC-2 chloride channel	Others	CLCN2
Clostridium toxin CDT	Others
Clostridium toxin iota	Others
COG complex	Others	COG1
COG complex	Others	COG2
COG complex	Others	COG3
COG complex	Others	COG4
COG complex	Others	COG5
COG complex	Others	COG6
COG complex	Others	COG7
COG complex	Others	COG8
CTA1	Others
CTF13/SKP1 component of CBF3	Others
CUL1	Others	CUL1
CUL2	Others	CUL2
CUL3	Others	CUL3
CUL4A	Others	CUL4A
CUL4B	Others	CUL4B
Cup	Others
cyclin B	Others	CCNB1
cyclophilin D (mitochondrial)	Others	PPIF
CYR1	Others
cytoskelettal proteins: actin, tubulin (including ciliary β4-tubulin), myosin (including Myo3B)	Others
DBC2	Others	LSDP5
DEDD	Others	DEDD
Dengue virus protein E	Others
DET1	Others	DET1
Diphtheria toxin	Others
DNA helicase SSL2	Others
DNA polymerase α	Others
DNA polymerase η	Others
DNMT1	Others	DNMT1
DSN1	Others	DSN1
DTX4	Others	DTX4
E6^E7	Others
EBAX-1	Others
ENC1	Others	ENC1
eNOS, nNOS (?)	Others	NOS1
eNOS, nNOS (?)	Others	NOS3
ether-a-gogo-related potassium channel (ERG = HERG = KCNH2)	Others	KCNH2
F1F0-ATP synthase	Others	ATP5C1
FBXL12	Others	FBXL12
FBXL13	Others	FBXL13
FBXL14	Others	FBXL14
FBXL15	Others	FBXL15
FBXL18	Others	FBXL18
FBXL2	Others	B4DSB7_HUMAN
FBXL2	Others	FBXL2
FBXL3	Others	FBXL3
FBXL8	Others	FBXL8
FBXO10	Others	FBXO10
FBXO17	Others	27 KDA PROTEIN.
FBXO17	Others	FBXO17
FBXO18	Others	FBXO18
FBXO24	Others	FBXO24
FBXO25	Others	FBXO25
FBXO27	Others	FBXO27
FBXO28	Others	FBXO28
FBXO3	Others	FBXO3
FBXO34	Others	FBXO34
FBXO38	Others	FBXO38
FBXO4	Others	FBXO4
FBXO40	Others	FBXO40
FBXO6	Others	FBXO6
FBXO9	Others	FBXO9
FBXW11	Others	FBXW11
FBXW2	Others	FBXW2
FBXW5	Others	FBXW5
FBXW7	Others	FBXW7
FGAMS	Others	PFAS
Fibronectin	Others	FN1
FliN, FliI (E. coli)	Others
FLIPS and FLIPL	Others
free βγ subunit of G protein	Others
G2E3	Others	G2E3
GAN	Others	GAN
Glucocerebrosidase	Others	GBA
glutathione S-transferase subunit 3 (KS type)	Others	GSTA3
Guanylate cyclase, soluble	Others	GUCY2C
Guanylate cyclase, soluble	Others	GUCY2D
Guanylate cyclase, soluble	Others	GUCY2E
Guanylate cyclase, soluble	Others	GUCY2F
Guanylate cyclase, soluble	Others	GUCY2G
Gα0, Gα12	Others
HAX-1	Others	HAX1
HDAC1	Others	HDAC1
HDAC6	Others	HDAC6
HECTD3	Others	HECTD3
Hepatitis B virus core protein	Others
Hepatitis C virus protein NS3	Others
Hepatitis E virus capsid protein	Others
HERC4	Others	HERC4
HERC6	Others	HERC6
Histones H1, H2A, H2B, H3 and H4	Others	H1F0
Histones H1, H2A, H2B, H3 and H4	Others	H3F3A
Histones H1, H2A, H2B, H3 and H4	Others	HIST1H1A
Histones H1, H2A, H2B, H3 and H4	Others	HIST1H1B
Histones H1, H2A, H2B, H3 and H4	Others	HIST1H1C
Histones H1, H2A, H2B, H3 and H4	Others	HIST1H1D
Histones H1, H2A, H2B, H3 and H4	Others	HIST1H2AD
Histones H1, H2A, H2B, H3 and H4	Others	HIST1H4A
Histones H1, H2A, H2B, H3 and H4	Others	HIST2H2BA
HSP27	Others	HSPB1
Huntingtin	Others	HTT
Importin 4 (IPO4)	Others	IPO4
Importin β1	Others	KPNB1
Importin-α6 (KPNA5)	Others	KPNA5
Inositol 1,4,5-trisphosphate receptor 3	Others	ITPR3
IRS-2	Others	IRS2
Japanese encephalitis virus E protein	Others
JlpA	Others
KAT5	Others	KAT5
KBTBD4	Others	KBTBD4
KBTBD7	Others	KBTBD7
KCNA5	Others	KCNA5
KCNA6	Others	KCNA6
KCNG1	Others	KCNG1
KCNQ4	Others	KCNQ4
KCNS3	Others	KCNS3
KCTD8	Others	KCTD8
KDM3A/JMJD1A	Others	JMJD1A
KDM4B/JMJD2B	Others	JMJD2B
KIAA0317	Others	KIAA0317
Kir6.2	Others	KCNJ11
KLHL1	Others	KLHL1
KLHL10	Others	KLHL10
KLHL13	Others	KLHL13
KLHL14	Others	KLHL14
KLHL15	Others	KLHL15
KLHL22	Others	KELCHL
KLHL22	Others	KLHL22
KLHL23	Others	KLHL23
KLHL23	Others	PHOSPHO2
KLHL25	Others	KLHL25
KLHL26	Others	KLHL26
KLHL29	Others	KLHL29
KLHL32	Others	KLHL32
KLHL34	Others	KLHL34
KLHL36	Others	KLHL36
KLHL38	Others	KLHL38
KLHL6	Others	KLHL6
knob complexes (in the membrane of Plasmodiuminfected erythrocytes)	Others
KSHV K1	Others
KSR1	Others	KSR1
KSR2	Others	KSR2
L protein of HRSV	Others
LAMP-2A	Others	LAMP2
LANA of KS-HSV	Others
LAP	Others	LAP
LARP4B	Others	LARP4B
Legumain	Others	LGMN
LGALS3BP	Others	LGALS3BP
LIS1	Others	PAFAH1B1
LNX1	Others	LNX1
LOC440248	Others	HERC2P3
LOXL2	Others	ENTPD4
LOXL2	Others	LOXL2
LRP1 (=CD91)	Others	LRP1
LRSAM1	Others	LRSAM1
macromolecular aminoacyl-tRNA synthetase complex	Others
Macrophage scavenger receptor	Others	MSR1
MDM2	Others	MDM2
MDM4	Others	MDM4
MG2+-dependent phosphatidate phosphohydrolase	Others
MIF	Others	LOC284889
MIF	Others	MIF
misfolded VHL	Others
MMP2	Others	MMP2
MMP3	Others	MMP3
MMP9	Others	MMP9
MRE11/RAD50/NBS1 (MRN) complex	Others	MRE11A
MRE11/RAD50/NBS1 (MRN) complex	Others	NBN
MRE11/RAD50/NBS1 (MRN) complex	Others	RAD50
Msps/XMAP215/ch-TOG	Others
MTG8	Others	RUNX1T1
MUC1	Others	MUC1
Na+-K+-Cl- cotransporter 1	Others	SLC12A2
NadA	Others
NB-LRR proteins: RPM1 and RPS2, Nod1, Nod2, NALP2, NALP3, NALP4, NALP12, IPAF, RPP4	Others
NCC	Others	SLC12A3
NELF-E	Others	RDBP
Neuropeptide Y	Others	NPY
NHLRC1	Others	NHLRC1
N-myc downstreamregulated gene 1 (NRDG1)	Others	NDRG1
Norovirus capsid protein VP1	Others
NOX1	Others	NOX1
NOX2	Others	CYBB
NOX3	Others	NOX3
NOX5	Others	NOX5
NS1	Others	IVNS1ABP
NSL1	Others	NSL1
NSP3	Others	SH2D3C
NSP3 and NSP4 of Chikungunya virus	Others
NUP62	Others	NUP62
N-WASP	Others
OGT	Others	OGT
OsCERK1	Others
P1 (picornaviral capsid precursor protein P1)	Others
P2X7 purinergic receptor	Others	P2RX7
P300	Others	EP300
P450 CYP2E1	Others	CYP2E1
PARK2	Others	PARK2
PARK7 (DJ-1)	Others	DJ-1
PB1 and PB2 subunits of influenza RNA pol.	Others
PCGF1	Others	PCGF1
PCGF3	Others	PCGF3
PCNA	Others	PCNA
perilipin	Others	ADFP
perilipin	Others	KIAA1881
perilipin	Others	LSDP5
perilipin	Others	M6PRBP1
perilipin	Others	PLIN
PfCRT	Others
PIDD	Others	LRDD
Piwi	Others	PIWIL1
Piwi	Others	PIWIL2
Piwi	Others	PIWIL3
Piwi	Others	PIWIL4
PIWIL2	Others	PIWIL2
PLN	Others	PLN
polysomal ribonuclease 1 (PMR1)	Others	PRM1
PRMT5	Others	PRMT5
prolactin receptor	Others	PRLHR
prostacyclin synthase	Others	PTGIS
proteasome	Others
PRPF19	Others	PRPF19
R2TP complex through Pih1	Others
Rab11a	Others	RAB11B
RAB40A	Others	RAB40A
Rab-αGDI	Others
Rac/Rop GTPase RAC1 (rice)	Others
RAC1	Others	RAC1
RAD51	Others	RAD51
RAD52	Others	RAD52
RAG1	Others	RAG1
Ral-binding protein 1 (RalBP1)	Others	RALBP1
Rapsyn	Others	RAPSN
Raptor	Others	Raptor
RCBTB1	Others	RCBTB1
RCBTB2	Others	B3KVB1_HUMAN
RCBTB2	Others	RCBTB2
reovirus protein σ1	Others
REV1	Others	REV1
reverse transcriptase of hepatitis B virus	Others
RFWD3	Others	RFWD3
RGS11	Others	RGS11
RGS6	Others	RGS6
RGS7	Others	RGS7
RGS9	Others	RGS9
RHOBTB1	Others	RHOBTB1
ribosomal protein L2 (E. coli)	Others
ribosomal proteins S3 and S6	Others	RPS3
ribosomal proteins S3 and S6	Others	RPS6
ricin catalytic a chain	Others
RIG-I	Others	DDX58
RNA-dep. RNA polymerase (of Bamboo mosaic virus)	Others
RNF10	Others	RNF10
RNF111	Others	RNF111
RNF19B	Others	RNF19B
RNF40	Others	RNF40
RNR4	Others
RPB1	Others	POLR2A
R-protein I-2	Others
SENP3	Others	SENP3
SERCA2a	Others	ATP2A2
SERT (SLC6A4)	Others	SLC6A4
SF3B3	Others	SF3B3
SH3RF2	Others	SH3RF2
Sicily	Others
SIR2 (SIR2RP1 in Leishmania)	Others	SIRT2
SKP2	Others	SKP2
SKP2 complexes	Others	SKP2
SMYD1	Others	SMYD1
SMYD2	Others	SMYD2
SMYD3	Others	SMYD3
snoRNP complexes	Others
SOCS6	Others	SOCS6
SPSB1	Others	SPSB1
SPSB3	Others	SPSB3
SREC-I	Others	SCARF1
SUR1 (subunit of β-cell ATP-sensitive potassium channel)	Others
survivin	Others	BIRC5
SV40 large T-antigen	Others
TAB2	Others	MAP3K7IP2
TAB3	Others	MAP3K7IP3
Tau protein	Others	MAPT
Tax	Others
telomerase	Others	TEP1
thiopurine S- methyltransferase	Others	TPMT
thrombin receptor (PAR-1)	Others	F2R
thromboxane synthase	Others	TBXAS1
Tissue plasminogen activator (tPA)	Others	PLAT
Titin	Others	TTN
TLR4/MD-2 complex	Others	LY96
TLR4/MD-2 complex	Others	TLR4
TLR7	Others	TLR7
TLR9	Others	TLR9
TNFAIP3	Others	TNFAIP3
TOM40	Others	TOMM40
TRIM10	Others	TRIM10
TRIM17	Others	TRIM17
TRIM2	Others	TRIM2
TRIM36	Others	TRIM36
TRIM37	Others	TRIM37
TRIM41	Others	TRIM41
TRIM49	Others	TRIM49
TRIM56	Others	TRIM56
TRIM7	Others	TRIM7
TRIM73	Others	TRIM73
TRIM74	Others	TRIM73
TRIM8	Others	TRIM8
Triosephosphate isomerase	Others	TPI1
Trithorax (and ortholog MLL)	Others
tyrosine hydroxylase	Others	TH
UCH-L1	Others	UCHL1
uPA	Others
URA2	Others
URI complex	Others	C19ORF2
URI complex	Others	PPP1CC
Uroporphyrinogen decarboxylase (HemE) [in cyanobacteria]	Others
UTP21	Others
Vaccinia core protein 4a	Others
vFLIP (of KSHV)	Others
Vimentin	Others	VIM
VIP1	Others	HISPPD2A
VPS18	Others	VPS18
VPS41	Others	VPS41
WASF3	Others	WASF3
WSB2	Others	WSB2
WWP1	Others	WWP1
XPO1	Others	XPO1
XPORT	Others
XRCC1	Others	XRCC1
ZEITLUPE	Others
α2C adrenergic receptor	Others	ADRA2C
α-synuclein	Others	SNCA
β-catenin	Others	CTNNB1
OCT4	Transcription factors	POU5F1
12(S)-HETE receptor	Transcription factors	GPR31
AF9/MLLT3	Transcription factors	MLLT3
AR	Transcription factors	AR
ATF3	Transcription factors	ATF3
BBX	Transcription factors	BBX
Bcl-6	Transcription factors	BCL6
BES1	Transcription factors
BRZ7	Transcription factors
BZR1	Transcription factors
C20orf194	Transcription factors	C20ORF194
CAR	Transcription factors	NR1I3
CEBPE	Transcription factors	CEBPE
CXXC1	Transcription factors	CXXC1	KANK2???
cytoplasmic v-erbA	Transcription factors	NR2F6
DLX6	Transcription factors	DLX6
DLX6	Transcription factors	LOC100129737
DMRTA1	Transcription factors	DMRTA1
EcR	Transcription factors
ERα	Transcription factors	ESR1
ERβ	Transcription factors	ESR2
FOXD4L6	Transcription factors	FOXD4L2
FOXM1	Transcription factors	FOXM1
FOXP2	Transcription factors	FOXP2
GR	Transcription factors	NR3C1
GTF2IRD2	Transcription factors	GTF2IRD2
GTF2IRD2	Transcription factors	GTF2IRD2B
HAP1	Transcription factors	HAP1
HMGA1	Transcription factors	B4DWA0_HUMAN
HMGA1	Transcription factors	HMGA1
HP1BP3	Transcription factors	HP1BP3
HSF-1	Transcription factors	HSF1
IRF2	Transcription factors	IRF2
IRF3	Transcription factors	IRF3
ISX	Transcription factors	ISX
MAFG	Transcription factors	2 KDA PROTEIN.
MAFG	Transcription factors	MAFG
MAL63	Transcription factors
MAX	Transcription factors	MAX
MET1	Transcription factors	GZMM
MKX	Transcription factors	MKX
mod(mdg4)	Transcription factors
MR	Transcription factors	NR3C2
Nanog	Transcription factors	NANOG
NFIC	Transcription factors	NFIC
NFRKB	Transcription factors	NFRKB
NR1H3	Transcription factors	NR1H3
NR1I2	Transcription factors	NR1I2
P53	Transcription factors	TP53
P73	Transcription factors	TP73
PAS family members: Dioxin receptor (=AhR), Sim, HIF–1α, HIF-2α, HIF-3α	Transcription factors	AHR
PAS family members: Dioxin receptor (=AhR), Sim, HIF–1α, HIF-2α, HIF-3α	Transcription factors	EPAS1
PAS family members: Dioxin receptor (=AhR), Sim, HIF–1α, HIF-2α, HIF-3α	Transcription factors	HIF1A
PAS family members: Dioxin receptor (=AhR), Sim, HIF–1α, HIF-2α, HIF-3α	Transcription factors	HIF3A
PAS family members: Dioxin receptor (=AhR), Sim, HIF–1α, HIF-2α, HIF-3α	Transcription factors	SIM1
PAS family members: Dioxin receptor (=AhR), Sim, HIF–1α, HIF-2α, HIF-3α	Transcription factors	SIM2
PCGF6	Transcription factors	PCGF6
POGK	Transcription factors	POGK
PPARα, PPARβ, PPARγ	Transcription factors	PPARA
PPARα, PPARβ, PPARγ	Transcription factors	PPARD
PPARα, PPARβ, PPARγ	Transcription factors	PPARG
PR	Transcription factors	PGR
PRDM1	Transcription factors	PRDM1
PREB	Transcription factors	PREB
PXR	Transcription factors	PXR
SETDB1	Transcription factors	SETDB1
SIM2	Transcription factors	SIM2
SLFN11	Transcription factors	SLFN11
SP1	Transcription factors	B2R4Y6_HUMAN
SP1	Transcription factors	SP1
SREBF1	Transcription factors	SREBF1
Stat2	Transcription factors	STAT2
Stat3 (also in caveolin-1 complexes in rafts)	Transcription factors	STAT3
Stat5	Transcription factors	STAT5A
Stat5	Transcription factors	STAT5B
TADA2A	Transcription factors	TADA2L
TBX22	Transcription factors	TBX22
TCF25	Transcription factors	TCF25
TDP-43	Transcription factors	TARDBP
TEAD2	Transcription factors	TEAD2
TFDP3	Transcription factors	TFDP3
THAP4	Transcription factors	LOC728944
THAP4	Transcription factors	THAP4
TonEBP/OREBP	Transcription factors	NFAT5
TRIM32	Transcription factors	TRIM32
URE2	Transcription factors
USP1	Transcription factors	USP1
VDR	Transcription factors	VDR
water mold Achlya steroid (antheridiol) receptor	Transcription factors
WT1	Transcription factors	WILMS TUMOR 1 ISOFORM C.
WT1	Transcription factors	WT1
ZBED4	Transcription factors	ZBED4
ZBTB17	Transcription factors	ZBTB17
ZBTB20	Transcription factors	ZBTB20
ZC3H7B	Transcription factors	ZC3H7B
ZNF215	Transcription factors	ZNF215
ZNF509	Transcription factors	ZNF509
ZNF74	Transcription factors	ZNF74
