# Supplementary material for: Multiplexed Proteome Dynamics Profiling Reveals Mechanisms Controlling Protein Homeostasis
Source: Cell. 2018 Mar 22;173(1):260–274.e25. doi: 10.1016/j.cell.2018.02.030 (PMC5871718; doi:10.1016/j.cell.2018.02.030)
Supplement: Table S6. Nonparametric Wilcoxon-Test-Derived p Values for Protein Groups and Group Size, Related to Figures 5 and 6 [file mmc6.xlsx]

## Sheet: Info
Table S6, Related to Figures 5, 6 and S5
This table contains the nonparametric Wilcoxon test derived p-values for protein groups and group sizes

## Sheet: Related to Figure 5E
Number of proteins per group and p-values for early responding HSP90 dependent proteins (8 h) per HSP90 dependence of proteins derived from mPDP experiments
Requires HSP90 (8 h)	no	during synthesis	constitutively
No	#4202	p = 6.356e-09	p = 1.725e-07
during synthesis		#265	p = 0.1791
Constitutively			#37
Number of proteins per group and p-values for late responding HSP90 dependent proteins (24 h) per HSP90 dependence of proteins derived from mPDP experiments
Requires HSP90 (24 h)	no	during synthesis	constitutively
No	#4202	p = 0.02553	p = 1.725e-07
during synthesis		#544	p = 5.361e-9
Constitutively			#81

## Sheet: Related to Figure 5F
Proteins thermal stabilities (excluding kinases) as measured by thermal proteome profiling per HSP90 dependence of proteins derived from mPDP experiments
Requires HSP90	no	during synthesis	constitutively
no	#4729	p = 8.768e-07	p = 2.108e-13
during synthesis		#774	p = 5.791e-08
constitutively			#118

## Sheet: Related to Figure 5G
Protein kinase thermal stabilities as measured by thermal proteome per HSP90 dependence of proteins derived from mPDP experiments
Requires HSP90	no	during synthesis	constitutively
No	#106	p = 0.488	p = 3.591e-07
during synthesis		#95	p = 4.486e-07
Constitutively			#49

## Sheet: Related to Figure 5H
Kinase HSP90 affinities as calculated by Taipale et al per HSP90 dependence of proteins derived from mPDP experiments
Requires HSP90	no	during synthesis	constitutively
No	#21	p = 0.4362	p = 0.01351
during synthesis		#44	p = 0.003556
Constitutively			#21

## Sheet: Related to Figure S5D
Proteins thermal stabilities as measured by thermal proteome profiling separated per HSP90 dependence of proteins derived from mPDP experiments
Requires HSP90	no	during synthesis	constitutively
no	#4835	p = 5.225e-09	p < 2.2e-16
during synthesis		#869	p = 4.893e-14
constitutively			#167

## Sheet: Related to Figure S5G
Thermal stabilities of proteins increased in their abundance by 17-AAG treatment due to reduced degradation or increased in new synthesis
abundance increased by 17-AAG	FALSE	TRUE
FALSE	# 5240	p = 0.000512
TRUE		# 480

## Sheet: Related to Figure 6D
Proteins thermal stabilities as measured by thermal proteome profiling separated per HSP90 dependence of proteins derived from mPDP experiments
Requires HSP90	no	during synthesis	constitutively
no	# 2124	p = 0.0007437	p = 0.0004412
during synthesis		# 222	p = 0.004901
constitutively			# 15
